# Supplementary material for: Missense mutation of Fmr1 results in impaired AMPAR-mediated plasticity and socio-cognitive deficits in mice
Source: Nat Commun. 2021 Mar 10;12:1557. doi: 10.1038/s41467-021-21820-1 (PMC7946954; doi:10.1038/s41467-021-21820-1)
Supplement: Supplementary file 4 — Source Data [file 41467_2021_21820_MOESM4_ESM.xlsx]

## Sheet: Fig.1
Figure 1b
	WT 1	WT 2	WT 3	AVERAGE WT	KI 1	KI 2	KI 3	AVERAGE KI
PND3	0.871631	1.07376	1.05461	1	1.09007	0.975258	0.851168	0.972164
PND7	0.822438	1.77453	1.21913	1.27203	1.16503	1.17173	1.0496	1.12878
PND10	1.15468	1.06651	1.59645	1.27255	1.09084	1.2915	1.49772	1.29335
PND15	0.884482	1.37165	1.73388	1.33	0.730867	1.40824	1.76201	1.30037
PND21	0.584258	1.249	1.54562	1.12629	0.725647	1.01445	1.94811	1.2294
PND90	0.439751	0.30663	0.576972	0.441118	0.440521	0.399578	0.631992	0.490697
Figure 1c
		fmr1			map1b			psd95			gria1			fxr1			kif3c			pp2a			homer1			grm5
WT	0.969469	1.00469	1.04341	0.964117	0.998712	1.05565	1.03662	0.955385	1.02634	0.949672	0.921195	1.16134	0.979696	0.912504	1.13752	0.998983	0.949198	1.07126	1.02847	0.966906	1.02216	0.843079	0.982689	1.22618	0.984165	0.99205	1.07607
KI	0.909441	1.02987	0.810908	0.922737	1.08321	0.975256	0.938827	1.07573	0.726413	0.980911	1.18809	1.14646	1.08855	1.28219	1.16068	1.11479	1.13475	1.24016	1.16829	1.03098	1.21306	0.841199	0.912037	1.07226	0.9069	1.19902	0.845344
	Exp1	Exp2	Exp3	Exp1	Exp2	Exp3	Exp1	Exp2	Exp3	Exp1	Exp2	Exp3	Exp1	Exp2	Exp3	Exp1	Exp2	Exp3	Exp1	Exp2	Exp3	Exp1	Exp2	Exp3	Exp1	Exp2	Exp3

## Sheet: Fig.2
Figure 2a						Figure 2b								Figure 2c
	WT DENSITY	KI DENSITY	WT LENGTH	KI LENGTH			WT DENSITY	KI DENSITY	WT LENGTH	KI LENGTH	WT WIDTH	KI WIDTH			PSD length WT	PSD length KI	PSD Thickness WT	PSD Thickness KI	Synapse density WT	Synapse density KI	Vesicles WT	Vesicles KI
Neuron 1	0.681689	0.816478	1.24952	1.01211		Neuron 1	9.45977	10.6259	0.819209	0.653942	0.361704	0.322862			137.733	245.575	19.54	41.906	1.603	2.576	96.591	137.5
Neuron 2	0.617641	0.461156	1.07233	1.22594		Neuron 2	8.05375	11.3565	0.767367	0.857117	0.372649	0.363802			254.885	220.61	34.48	27.971	2.383	1.733	137.405	140.351
Neuron 3	0.567142	0.504767	1.29037	1.53072		Neuron 3	10.3128	10.9215	0.718942	0.715832	0.309215	0.351752			315.823	123.601	44.249	40.172	1.39	2.169	166.667	90.909
Neuron 4	0.692495	0.720906	0.982982	1.57278		Neuron 4	10.0202	9.51933	0.75721	0.815267	0.310344	0.394529			204.939	193.09	38.594	33.868	2.107	1.56	149.425	176.471
Neuron 5	0.470629	0.5997	1.39019	1.10982		Neuron 5	9.2102	10.987	0.792574	0.78819	0.364887	0.38153			238.222	161.603	45.605	32.355	1.465	1.256	105.882	169.231
Neuron 6	0.650437	0.650437	1.1487	1.12419		Neuron 6	9.31611	11.9033	0.805496	0.73673	0.382574	0.339511			250.973	159.174	38.401	29.446	1.42	3.212	117.647	176.471
Neuron 7	0.524272	0.592851	1.18554	1.09035		Neuron 7	7.65882	10.5776	0.759999	0.782375	0.375107	0.361543			300.093	167.104	33.569	36.499	1.394	2.211	108.696	126.904
Neuron 8	0.667656	0.54501	1.32596	1.50659		Neuron 8	10.1752	10.5506	0.856915	0.929389	0.39574	0.337335			279.56	231.16	51.165	34.207	0.521	2.162	141.026	85.106
Neuron 9	0.498063	0.820924	1.01318	1.18678		Neuron 9	7.75836	9.8874	0.768851	0.894302	0.39953	0.37469			93.701	166.86	43.589	22.078	0.78	2.226	141.221	144.928
Neuron 10	0.47654	0.547817	1.15623	1.22302		Neuron 10	9.84123	11.2959	0.860963	0.839755	0.38068	0.361482			137.387	258.544	28.502	26.647	0.705	1.572	115.942	132.53
Neuron 11	0.647429	0.809945	1.30329	1.30655		Neuron 11	8.15647	11.6596	0.817249	0.838772	0.373274	0.331553			116.229	371.429	55.086	50.295	1.232	1.73	118.227	136.612
Neuron 12	0.562885	0.575705	1.29252	1.12265		Neuron 12	9.88732	9.44363	0.761874	0.95378	0.351497	0.372552			172.494	256.329	34.638	34.187	0.645	2.219	105.727	115.502
Neuron 13	0.680915	0.690184	1.32988	1.6318		Neuron 13	7.06908	10.3453	0.792578	0.754926	0.375049	0.35769			111.84	170.927	21.162	38.198	1.339	2.398	86.42	178.947
Neuron 14	0.722846	0.80848	1.05229	1.18215		Neuron 14	8.02444	11.4195	0.87739	0.854265	0.408655	0.364015			198.394	260.488	36.394	29.053	1.479	2.23	99.291	166.667
Neuron 15	0.698324	0.846538	1.2618	1.07114		Neuron 15	4.54168	11.5895	0.72651	0.806356	0.325965	0.374787			190.649	211.889	33.97	25.254	0.915	1.494	129.771	165.468
Neuron 16	0.495049	1.00837	1.44471	1.05497		Neuron 16	6.02041	10.719	0.866557	0.904729	0.39488	0.394219			156.336	253.034	32.259	35.281	0.663	3.279	122.449	179.775
Neuron 17	0.634434	0.949167	1.3301	0.90826		Neuron 17	6.21279	10.5381	0.774968	0.846231	0.333665	0.381361			220.6	313.475	46.077	40.224	2.193	4.042	99.01	145.299
Neuron 18	0.66143	0.978899	1.03859	1.29194		Neuron 18	6.48569	8.23586	0.736221	0.760113	0.367865	0.343668			258.871	248.687	39.599	28.119	1.874	1.696	130.435	87.336
Neuron 19	0.716768	0.944003	1.18822	1.33122		Neuron 19	7.79796	10.302	0.81786	0.830058	0.347823	0.370681			345.844	234.424	33.199	26.053	1.938	1.789	90.09	166.667
Neuron 20	0.604882	0.989079	1.17321	1.23238		Neuron 20	7.00951	9.32231	0.899735	0.906104	0.417342	0.379774			237.934	235.333	36.528	27.036	1.37084	2.18705	120	134.409
Neuron 21	0.723097	0.610954	1.58266	1.23641		Neuron 21	7.84174	9.51245	0.79249	0.801406	0.310767	0.347943			161.254	210.847	40.947	30.406			92.391	117.021
Neuron 22	0.574835	0.952973	1.44248	1.2834		Neuron 22	7.53081	10.9248	0.818295	0.877837	0.34701	0.363587			368.932	146.752	43.637	18.425			118.774	145.54
Neuron 23	0.80156	0.852832	0.941527	0.844922		Neuron 23	7.98274	10.7073	0.774645	0.71053	0.311918	0.354859			147.449	254.022	37.291	32.68			82.645	175.926
Neuron 24	0.733391	0.900129	1.21928	1.30327		Neuron 24	8.58131	9.42885	0.825588	0.845534	0.365333	0.382628			173.78	205.799	39.657	23.922			83.333	98.485
Neuron 25	0.654879	0.77737	1.34948	1.0083		Neuron 25	7.87643	11.2776	0.810956	0.769125	0.340082	0.343872			161.874	229.764	37.952	36.204			67.708	100
Neuron 26	0.558436	0.683727	1.35426	1.26667		Neuron 26	9.86916	10.2241	0.684382	0.653465	0.295289	0.314857			215.08	189.329	36.01	28.185			105.263	145
Neuron 27	0.514851	0.984252	1.76999	0.951008		Neuron 27	7.11522	13.0731	0.730106	0.929983	0.36894	0.298882			216.173	215.114	38.188	36.132			184.211	166.667
Neuron 28	0.546678	1.08611	1.26379	1.31097		Neuron 28	8.62004	10.2707	0.749018	0.731926	0.367445	0.347444			97.786	166.689	69.501	33.922			78.603	185.484
Neuron 29	0.589722	0.802081	1.4875	1.50454		Neuron 29	7.20059	11.0611	0.740551	0.721217	0.371509	0.302495			142.445	290.102	56.681	32.059			146.552	190.476
Neuron 30	0.568421	0.891111	1.19631	1.30063		Neuron 30	7.30728	10.9616	0.751988	0.628714	0.379946	0.344712			225.106	181.893	27.563	22.339			132.743	103.627
Neuron 31	0.55782	0.818966	3.2889	1.5516		Neuron 31	7.2968	10.5616	0.662943	0.787439	0.354252	0.31753			160.622	172.354	40.544	31.156			87.248	140.187
Neuron 32	0.478261	0.990099	1.76675	1.16294		Neuron 32	8.23293		0.722271		0.348727				241.864	347.708	31.927	29.505			94.34	123.894
Neuron 33	0.576923	0.996396	1.5793	1.40336		Neuron 33	8.7068		0.919117		0.362506				142.72	210.849	69.3	26.258			109.827	236.842
Neuron 34	0.529998	0.750659	1.80452	1.55645		AVERAGE	8.09617	10.6195	0.786691	0.804045	0.359763	0.354134			247.997	158.257	38.106	41.043			125	172.932
Neuron 35	0.62934	0.734831	1.84809	1.39148											201.505	198.257	40.382	21.058			64.516	164.634
Neuron 36	0.788408	0.879262	1.80058	1.59495											260.383	304.158	43.715	28.055			97.166	196.078
Neuron 37	0.583784	1.04273	2.05437	1.61105											211.38	262.853	35.484	33.33			82.011	153.226
Neuron 38	0.574346	0.928662	1.76681	1.71822											299.983	287.681	54.595	28.205			121.622	177.57
Neuron 39	0.436205	0.820707	1.87715	1.47485											170.289	547.953	35.049	14.25			86.957	85.873
Neuron 40	0.504838	0.953826	1.82254	1.69167											247.885	174.215	55.059	27.981			99.338	134.146
Neuron 41	0.651671	0.869061	2.49167	2.03531											379.266	190.515	48.366	26.206			200	141.176
Neuron 42	0.623254	0.814001	1.78347	1.99375											366.768	169.777	43.665	27.272			182.796	136.905
Neuron 43	0.55902	0.83871	2.25549	1.84293											301.057	201.01	54.442	52.507			191.011	142.857
Neuron 44	0.639488	0.865344	2.34192	2.42639											265.311	251.414	56.868	44.428			256.41	98.16
Neuron 45	0.699301	1.10407	1.9559	2.28829											216.378	233.931	37.645	40.298			193.277	159.341
Neuron 46	0.483481	0.682885	2.3625	2.77668											157.832	217.283	74.402	30.049			125	143.836
Neuron 47	0.666954	0.841889	1.63987	1.77176											313.253	292.289	55.901	46.146			85.271	126.168
Neuron 48	0.561191	0.812473	2.76905	2.34854											225.762	222.562	34.446	39.705			132.867	172.414
Neuron 49		0.668824		2.0357											343.777	169.677	47.799	35.387			148.76	166.667
Neuron 50		0.970464		1.70767											222.514	348.209	33.453	24.077			125	173.333
Neuron 51		0.871418		2.62704											212.621	231.753	60.711	44.387			106.838	131.783
Neuron 52		0.860357		2.04368											217.329	189.761	38.818	36.806			109.489	140.625
Neuron 53		0.786198		2.25994											427.333	175.278	37.822	37.31			98.592	142.384
Neuron 54		0.75594		2.08615											317.046	163.817	51.058	35.031			89.041	233.333
AVERAGE	0.605868	0.815921	1.56345	1.52085											298.681	153.63	42.125	78.81			85.271	131.356
															163.339	178.184	40.63	40.675			128.788	200
															238.873	198.853	35.953	32.887			125.984	168.919
															166.914	217.731	54.382	37.982			118.11	137.203
															268.046	328.077	48.425	40.072			162.393	142.857
															199.127	330.899	44.801	30.883			121.951	177.966
															222.479	171.89	48.378	29.781		AVERAGE	120.484	148.966
															190.947	151.329	46.455	28.02
															281.314	229.608	59.776	32.474
															302.73	406.252	52.951	22.385
															280.832	248.305	56.179	33.305
															171.895	189.709	45.486	39.893
															422.021	243.383	75.572	46.604
															324.612	430.446	40.532	30.229
															245.208	208.576	47.177	31.576
															240.042	249.386	33.635	35.806
															160.988	203.906	38.619	39.307
															215.365	167.62	37.538	40.988
															173.4	256.697	41.664	40.287
															253.428	199.845	39.035	28.452
															343.751	168.915	41.23	44.13
															187.723	185.677	44.94	23.302
															302.039	224.772	40.226	38.077
															154.799	145.914	40.694	37.654
															220.101	228	51.294	30.531
															138.944	225.92	49.948	25.84
															218.684	231.857	40.621	32.196
															173.828	202.983	46.932	41.873
															208.594	243.306	50.012	35.627
															353.135	128.528	45.154	33.319
															197.33	249.373	39.89	32.394
															204.887	176.016	63.137	51.39
															391.698	398.166	49.629	44.229
															134.905	155.581	54.693	39.988
															256.509	192.007	39.487	43.257
															282.589	222.79	40.891	42.625
															144.526	266.113	44.811	26.752
															216.371	247.812	52.412	37.156
															121.887	254.873	33.129	31.273
															214.628	225.24	57.355	30.596
															177.257	223.892	48.188	30.291
															211.166	230.678	38.245	31.702
															171.509	227.197	47.211	42.42
															280.434	235.737	45.865	17.827
															295.964	236.799	70.297	33.589
															203.079	171.356	66.781	32.605
															181.823	255.514	40.198	37.991
															254.077	255.049	41.731	25.608
															267.209	272.678	35.46	34.231
															255.471	173.946	42.246	38.359
															227.734	217.388	40.922	37.15
															296.816	186.886	51.272	25.138
															317.271	304.725	35.186	51.186
															142.435	160.988	38.293	33.16
															182.9	195.253	95.593	35.047
															178.693	143.943	58.416	32.372
															222.202	156.166	65.691	40.176
															282.736	204.978	48.041	38.618
															245.076	253.941	44.373	58.567
															244.446	185.963	30.538	28.65
															191.549	101.715	31.368	29.194
															205.437	210.803	36.316	29.973
															321.283	278.269	42.677	42.39
															221.817	234.699	72.208	36.592
															172.852	204.175	37.626	29.645
															227.035	214.453	42.478	46.012
															311.751	180.645	37.925	47.67
															149.167	154.098	46.61	45.72
															234.511	166.948	37.664	45.281
															329.486	161.333	38.429	43.866
															181.067	324.94	41.39	35.153
															273.495	139.914	40.047	40.941
															449.008	209.275	32.425	39.487
															325.73	205.533	45.052	39.457
															198.956	195.747	41.887	26.389
															240.015	245.371	53.413	46.725
														AVERAGE	232.63	222.726	44.7035	34.9645

## Sheet: Fig.3
Figure 3a				Figure 3b						Figure 3c				Figure 3d
					SURFACE GLUA1 INTENSITY		SURFACE GLUA1 CLUSTER DENSITY
GluA1	WT	KI			WT	KI	WT	KI		GluA1	WT	KI		GluA1	WT	KI
Experiment 1	1	1.70332		Neuron 1	0.172856	2.02211	0.407086	1.55372		Experiment 1	1	2.67152		Experiment 1	1	1.82229
Experiment 2	1	1.80577		Neuron 2	0.56094	4.67697	0.653906	1.17943		Experiment 2	1	1.91634		Experiment 2	1	1.73902
Experiment 3	1	1.24583		Neuron 3	0.839685	0.837404	1.33949	0.892538		Experiment 3	1	2.33096		Experiment 3	1	2.72937
Experiment 4	1	1.59		Neuron 4	0.517122	0.5554	0.640626	0.63923		Experiment 4	1	1.3407		Experiment 4	1	1.31638
Experiment 5	1	1.26		Neuron 5	0.495458	1.4566	0.793321	1.13988		Experiment 5	1	1.5715		Experiment 5	1	1.41979
Experiment 6	1	1.09		Neuron 6	1.16953	0.786744	1.18323	0.932106		Experiment 6	1	1.78035		Experiment 6	1	1.51264
AVERAGE	1	1.44915		Neuron 7	1.62222	0.415588	1.22709	0.634357		Experiment 7	1	1.33695		AVERAGE	1	1.75658
				Neuron 8	1.08583	0.713626	1.25242	0.898177		AVERAGE	1	1.84976
GluA2	WT	KI		Neuron 9	1.11074	1.28718	1.11935	1.32038						GluA2	WT	KI
Experiment 1	1	1.36884		Neuron 10	2.42563	1.855	1.38347	1.83441		GluA2	WT	KI		Experiment 1	1	1.29311
Experiment 2	1	1.4106		Neuron 11	0.406163	0.823326	0.650484	0.728479		Experiment 1	1	1.40858		Experiment 2	1	1.29879
Experiment 3	1	0.958155		Neuron 12	0.498438	1.30754	0.72786	0.909008		Experiment 2	1	1.65389		Experiment 3	1	1.56658
Experiment 4	1	0.92453		Neuron 13	0.97095	1.21967	1.06496	0.889581		Experiment 3	1	1.65452		Experiment 4	1	2.386
Experiment 5	1	0.510282		Neuron 14	3.29765	1.67498	1.92768	0.924843		Experiment 4	1	1.29003		Experiment 5	1	1.40623
Experiment 6	1	1.7609		Neuron 15	0.562882	1.1314	0.557095	1.32341		AVERAGE	1	1.50175		Experiment 6	1	1.51264
AVERAGE	1	1.15555		Neuron 16	1.38604	2.58211	1.30554	1.79642						AVERAGE	1	1.57722
				Neuron 17	1.63178	1.75854	1.24679	1.04372
PSD95	WT	KI		Neuron 18	0.454684	2.99646	0.760207	1.62845
Experiment 1	1	1.583		Neuron 19	0.165648	1.52459	0.511058	0.911059
Experiment 2	1	1.26054		Neuron 20	0.953619	1.56526	1.17304	1.65895
Experiment 3	1	1.01912		Neuron 21	0.402318	0.614375	0.608927	0.928233
Experiment 4	1	0.990104		Neuron 22	1.26983	0.645935	1.46635	0.666284
Experiment 5	1	0.605597		Neuron 23	0.553233	0.79127	0.907398	1.05362
Experiment 6	1	1.03772		Neuron 24	0.9088	3.06501	0.866607	1.64199
Experiment 7	1	1.42685		Neuron 25	1.76043	0.421929	1.09304	0.713239
AVERAGE	1	1.13185		Neuron 26	1.47256	0.392419	1.33047	0.692385
				Neuron 27	0.593741	2.32733	0.77941	1.74999
Stargazin	WT	KI		Neuron 28	0.936455	1.39432	1.36834	1.8415
Experiment 1	1	1.08788		Neuron 29	1.30839	1.2216	0.958116	1.59745
Experiment 2	1	1.03345		Neuron 30	0.46639	0.590688	0.696616	0.759282
Experiment 3	1	0.975716		Neuron 31	1.29014	0.630922	1.40024	0.880141
Experiment 4	1	0.968102		Neuron 32	0.591489	0.549081	0.691542	0.730254
AVERAGE	1	1.01629		Neuron 33	1.71194	1.3137	1.28838	1.46454
				Neuron 34	1.11305	0.699995	1.0773	0.655831
GRIP1	WT	KI		Neuron 35	0.802712	1.52483	0.762674	1.34373
Experiment 1	1	1.54999		Neuron 36	1.28407	2.65173	1.33461	1.8174
Experiment 2	1	1.0935		Neuron 37	0.356904	2.8969	0.392918	1.38881
Experiment 3	1	1.62268		Neuron 38	0.966225	1.51218	1.09364	1.5625
Experiment 4	1	0.812159		Neuron 39	0.913776	0.713459	0.792264	1.48237
AVERAGE	1	1.26958		Neuron 40	0.969688	0.496453	1.16641	0.774158
				Neuron 41	0.895258	1.55198	1.09676	1.89917
PICK1	WT	KI		Neuron 42	1.05408	2.6301	1.28535	2.16539
Experiment 1	1	0.93288		Neuron 43	1.4926	2.17897	0.988011	1.70965
Experiment 2	1	0.834027		Neuron 44	0.493857	0.955465	0.687009	1.47348
Experiment 3	1	0.581482		Neuron 45	0.206632	2.18442	0.496361	1.4566
Experiment 4	1	1.31689		Neuron 46	1.37355	1.12303	1.30543	1.34964
AVERAGE	1	0.91632		Neuron 47	1.48403	0.601985	1.14108	0.769303
				AVERAGE	1	1.42278	1	1.22138

## Sheet: Fig.4
Figure 4c									Figure 4d left							Figure 4d right							Figure 4e				Figure 4g
sGluA1 intensity	WT	KI		sGluA2 intensity	WT	KI			sGluA1 nanodomains	WT		KI				sGluA2 nanodomains	WT		KI					WT	KI			WT	KI
	1601.29	1866.27			1208.48	3737.18				Mean		Mean					Mean		Mean					16.4	19.79			0.0866667	0.0491667
	1130.37	1690.06			1213.66	1653.92			Neuron 1	2.15		2.171				Neuron 1	2.512		1.792					15.48	18.74			0.115	0.103333
	2051.51	2952.61			180.546	10805			Neuron 2	2.407		2.358				Neuron 2	2.364		2.4					16.02	21.27			0.0683333	0.0825
	4002.66	125.095			4147.56	6406.14			Neuron 3	2.755		2.653				Neuron 3	2.778		2.297					19.3312	19.68			0.439167	0.0866667
	2.1364	1468.78			137.952	13912.7			Neuron 4	2.442		2.341				Neuron 4	2.767		2.307					15.3039	17.76			0.0975	0.214167
	1372	16.8962			373.732	6214.07			Neuron 5	0.9091		2.607				Neuron 5	2.508		2.585					19.4992	18.38			0.144167	0.1275
	482.255	124.227			1037.11	4250.63			Neuron 6	2.263		2.821				Neuron 6	2.583		2.347					18.8572	20.1			0.238333	0.31
	808.174	419.079			1571.92	5903.58			Neuron 7	1.444		2.609				Neuron 7	2.301		2.098					15.454	16.3			0.06	0.181667
	495.702	1777.8			1055.5	3943.85			Neuron 8	2.296		2.469				Neuron 8	2.409		2.367					16.2468	19.098			0.193333	0.0733333
	1592.79	1453.95			777.409	3560.15			Neuron 9	2.359		2.722				Neuron 9	2.318		2.653					18.2986	19.52			0.338333	0.235833
	1244.27	708.899			2452.19	858.391			Neuron 10	2.333		2.634				Neuron 10	2.127		2.543						17.98				0.111667
	721.172	345.594			4694.93	1032.02			Neuron 11	1.918		2.952				Neuron 11	2.474		2.8				AVERAGE	17.0891	18.9653		AVERAGE	0.178083	0.143258
	257.962	4266.58			2297.39	2736.34			Neuron 12	1.971		2.596				Neuron 12	2.558		2.636
	711.192	263.295			1804.08	2129.69			Neuron 13	1.92		2.694				Neuron 13	2.42		2.623
	1123.04	2369.56			239.684	1162.45			Neuron 14	1.818		2.575				Neuron 14	2.8		2.5
	382.517	1190.39			2355.44	5733.28			Neuron 15	1.789		2.523				Neuron 15	2.223		2.667
	649.178	543.522			2686.48	12540.4			Neuron 16	1.587						Neuron 16	2.522		1.897
	514.005	663.696			4624.57	8700.21			Neuron 17	2.038						Neuron 17	2.505		2.514
	538.938	946.528			1203.25	2749.06			AVERAGE	2.02348		2.58167				Neuron 18	2.227		2.261
	639.726	390.374			3721.28	9100.87										Neuron 19	2.448		2.238
	3708.84	688.975			3174.19	5257.68										Neuron 20	2.505		2.362
	567.25	3340.41			1013.65	5697.47										Neuron 21	1.553		2.317
	1107.14	1465.99			2654.08	7480.87										Neuron 22	1.632		3.279
	781.076	2492.28			685.859	7408.92										Neuron 23	0.942		2.794
	119.664	1653.06			1764.15	4118.42										Neuron 24	1.256		3.482
	108.874	1285.14			11328.6	5874.96										Neuron 25	1.159		3.155
	1018.92	2145.28			2827.21	2046.82										Neuron 26	1.586		3.281
	0.7863	495.847			12867.6	5685.97										Neuron 27	1.719		2.797
	1633.65	1955.48			11807	5623.13										Neuron 28	1.67		2.729
	2511.02	2221.68			521.787	8731.03										Neuron 29	1.681		3.154
	1828.65	3065.96			12761.8	9419.82										Neuron 30	1.069		1.757
	1507.54	1602.12			4521.82	1069.09										AVERAGE	2.12053		2.5544
	65.651	1290.27			5156.38	5581.25
	1175.12	2613.45			1232.22	3696.69
	3652.46	854.236			4062.39	9822.76
	2415.6	1990.51			294.303	5600.42
	2662.45	2187.81			7663.6	2616.86
	2084.61	1727.33			7102.86	8874.98
	2853.96	1888.64			4670.65	4034.27
	2368.86	3.7675			1104.35	1792.97
	2229.28	728.243			11030.9	6844.67
	2213.9	5067.39			14842.3	6371.66
	2482.3	772.636			8418.9	353.034
	1084.01	3074.6			1174.6	4411.16
	1140.42	636.492			2034.35	10455.3
	653.628	1311.17			7419.26	401.821
	569.048	2325.29			6018.01	2729.69
	594.939	2083.95			1136.74	5065.11
	391.578	1811.19			4776.16	3701.18
	1667.87	729.452			3073.58	5747.02
	935.101	1864.38			619.344	1726.8
	1413.31	1.193			2462.21	3960.15
	283.975	408.901			17413.5	6953.65
	911.484	2365.26			11395.3	12263.9
	609.209	1314.75			23872.5	4861.18
	318.459	2327.49			4610.25	7231.59
	411.682	166.126			197.887	2247.83
	1194.24	63.241			19753.8	821.356
	1131.82	2548.66			1912.19	7508.01
	771.116	29.9753			211.116	7267.79
	1155.89	499.878			3853.25	6945.79
	341.785	4284.79			2479.45	3463.56
	1078.76	617.548			391.428	3066.91
	271.68	198.446			484.352	3142.25
	692.998	2214.09			1016.55	2186.02
	606.689	1792.22			416.553	1422.74
	146	1981.52			714.67	5165.31
	483	4570.36			2279.38	8288.46
	1501	3228.32			2471.45	3735.19
	296	165.689			629.855	858.605
	218	2784.35			579.011	5781.57
	520	2246.69			130.542	8280.42
	162	3870.99			167.625	9170.73
	103	2518.72			397.687	4709.13
	52	793.763			449.579	9673.97
	679	117.293			1893.77	1703.1
	10	1485.09			2137.56	1923.57
	1426	944.164			3416.78	8533.83
	814	1690.41			220.571	2207.55
	420	173.858			5568.92	3059.01
	364	1061.3			2928.86	223.784
	337	1258.27			3979.66	9688.24
	374	1529			2567.13	976.642
	730	103.481			393.361	5553.21
	318	10.5864			217.583	9210.26
	866	1851.22			2558.14	2127.38
	1037	454.013			2126.89	812.87
	509	2426.32			1203.04	1151.23
	563	1918.99			2090.7	2099.56
	42	41.458			2706.62	900.155
	668	1971.26			1626.55	1041.2
	1117	1033.83			5972.5	1154.44
	126	1546.66			599.455	5516.97
	128	1867.44			197.644	6094.02
	272	1403.39			697.194	4945.5
	300	1063.8			569.001	11248.5
	733	1921.56			2391.41	9334.26
	979	1829.09			110.631	8280.82
	318	257.885			508.618	2994.84
	824	494.948			260.474	4806.85
	514	1719.21			1214.6	113.394
	758	329.429			9885.21	1805.48
	106	1656.72			328.127	7955.86
	413	1846.07			220.843	4193.4
	696	988.734			312.162	10489.6
	1409	2051.54			397.728	811.391
	269	1018.1			570.664	6504.01
	1041	2902.56			942.908	868.465
	556	1147.27			1092.52	976.744
	396	1609.96			2801.05	246.822
	14	3706.92			2887.34	794.39
	865	1894.48			108.246	931.207
	832	965.297			463.793	775.271
	922	862.507			872.692	6026.15
	5	325.581			4564.63	1804.12
	401	4044.17			1316.33	3184.94
	680	404.201			563.625	1175.56
	1384	1320.7			2491.2	618.5
	83	1568.64			1819.34	1591.22
	474	1728.48			1075.94	1738.6
	246	2116.97			2897.86	1421.37
	29	1765.33			2368.24	2052.36
	3	1627.03			468.936	5795.01
	905	0.01639			373.929	3335.1
	215	1527.19			334.442	516.524
	80	1639.14			594.118	2069.26
	11	501.875			5635.63	1686.1
	209	12.8489			3195.3	335.333
	1543	870.266			3119.66	696.172
	171	1883.81			1061.15	5529.41
	136	759.334			1525.8	4903.62
	45	958.272			1653.85	830.056
	562	645.825			284.717	5651.27
	1373	814.399			98.7818	672.006
	445	515.77			3834.14	743.627
	161	2189.15			6269.95	2441.48
	387	1774.07			4448.89	3803.84
	535	1986.3			1751.92	435.438
	1845	733.39			2264.86	357.512
	276	878.219			353.051	788.523
	136	1184.91			3831.79	2240.72
	382	883.363			1583.7	543.509
	494	688.594			3885.24	2616.72
	986	188.406			138.454	2854.23
	124	996.363			1726.39	1154.02
	947	623.588			4236.1	1137.3
	719	626.364			2916.79	3701.15
	492	286.12			2431.45	423.201
	548	4881.86			2644.01	4229.34
	323	2669.03			376.132	1574.47
	315	1325.49			586.681	577.635
	299	53.4816			2427.06	332.217
	534	833.902			3281.81	456.239
	781	584.812			6387.3	838.14
	348	1626.98			212.503	2439.94
	550	1910.12			659.259	1524.72
	898	1043.36			232.645	1835.53
	1399	836.436			4447.67	1967.68
	368	1335.29			469.733	2462.78
	1105	1089.68			481.995	2524.97
	325	1368.56			343.683	4006.25
	448	2.761			957.99	437.684
	54	1194.97			6631.67	286.75
	1727	2315.12			1812.17	1469.76
	3180.4	1923.4			688.772	939.112
	3807.43	1975.46			160.936	817.614
	3284.17	251.323			354.554	1226.55
	3154.42	868.228			3035.28	371.814
	971.127	131.503			434.945	1282.49
	1279.57	4.2222			2570.57	1847.74
	818.768	60.2996			466.582	308.068
	1573.26	1353.1			1270.95	3625.82
	2669.21	834.842			2880.84	955.721
	504.159	1114.59			1986.29	260.418
	1591.87	170.744			733.492	99.1238
	250.81	1178.08			341.694	1817.05
	553.664	1448.78			1232.32	514.312
	1669.18	955.303			2487.85	1080.37
	716.799	482.879			1295.05	621.931
	552.82	1378.7			460.027	1205.37
	429.679	416.447			807.278	181.634
	1265.43	2603.54			1105	919.412
	0.01681	838.259			1000.71	1165.3
	0.2464	199.747			2722.27	547.629
	39.5029	77.6347			1832.71	1092.43
	488.601	1541.71			1768.11	729.449
	722.397	1.9607			934.985	498.44
	1257.41	1483.06			399.579	1441.76
	1089.69	34.3923			792	962.016
	484.858	760.782			1013.96	939.683
	565.33	1490.5			223.618	325.118
	794.662	3153.51			439.91	202.019
	983.358	1559.86			1427.34	534.595
	434.792	1076.75			1383.09	1067.4
	941.967	144.698			1566.24	284.4
	546.547	133.214			3371.17	712.228
	902.16	896.516			1180.48	129.361
	1160.23	790.309			824.319	2650.18
	135.045	616.435			1451.43	3189.05
	745.047	605.189			1682.29	697.466
	1356.23	2651.09			1394.13	308.386
	1260.1	1565.92			2619.84	987.98
	1722.34	2049.45			4478.84	4185.42
	854.032	570.53			651.359	295.761
	1883.33	728.706			5478.87	939.146
	0.01835	1952.65			2368.37	99.9829
	2189.46	1519.59			2322.15	976.735
	3805.39	992.066			2838.1	3311.3
	3377.87	2220.94			832.67	305.615
	1231.61	305.337			814.487	162.246
	915.208	2003.52			543.662	893.002
	2098.32	3158.46			1403.75	824.298
	728.654	1457.68			3075.42	161.581
	1704.62	1802.77			1445.5	1119.43
	1671.65	1554.66			405.159	345.537
	195.158	368.81			384.54	4081.03
	1018.15	1321.32			1580.2	1109.17
	288.229	1535.95			255.583	663.188
	1210.87	4817.39			2555.05	4491.94
	1493.4	1098.27			285.409	657.086
	1897.2	1615.85			969.029	3855.3
	1820.54	138.978			1689.4	1796.93
	0.3645	2424.95			28211.3	1244.79
	426.389	1621.98			1639.93	2066.4
	1.3471	1650.48			4788.97	1716.05
	1045.09	0.1752			2672.6	813.788
	406.43	1548.24			2333.87	394.493
	36.1304	1601.52			1813.61	401.393
	94.4343	2108.9			448.853	668.074
	5.4706	1182.3			442.183	10543.7
	0.02174	972.162			583.583	799.687
	34.5369	1479.94			2200.8	635.212
	431.674	4412.44			4752.26	946.02
	140.439	1390.34			428.044	190.033
	659.174	1768.24			25620.3	301.587
	93.9579	2433.79			1655.22	674.865
	803.756	1657.32			3199.41	218.65
	952.837	1693.88			287.371	2310.46
	412.063	1290.19			1708.55	647.073
	42.3327	1834.39			2887.53	319.205
	12.3607	651.989			6869.53	885.753
	32.3005	2469.83			1066.17	595.658
	41.7478	1775.61			2949.44	1871.98
	82.0033	2057.22			1107.65	664.349
	0.279	392.142			378.551	1323.29
	6.616	2248.19			6476.13	267.662
	2.2928	1147.83			1121.39	836.105
	3.9133	1205.18			1153.34	2021.95
	76.8673	2722.81			9404.59	1268.94
	0.044	512.061			1837.83	429.395
	0.2179	1195.73			463.174	163.933
	206.127	1077.12			310.808	1227.87
	128.034	1090.44			605.659	1422.67
	98.9369	1088.13			480.352	371.686
	0.001565	299.957			2145.6	994.535
	0.002475	943.263			255.937	113.801
	342.059	0.006623			2081.39	3314.89
	0.0102	1880.11			1039.96	1719.48
	335.385	343.605			2727.97	518.402
	1.6825	2726.21			2946.17	1778.41
	63.6843	2685.05			1523.86	546.342
	600.597	993.971			304.857	4283.39
	264.673	1108.37			608.854	720.878
	1671.01	1363.71			275.363	304.443
	2663.24	19.8546			1018.55	1095.23
	169.91	355.417			1260.29	417.771
	245.164	563.079			842.931	3592.61
	1446.95	1302.72			574.898	819.335
	2221.46	17.1366			530.332	108.929
	253.927	1210.52			1449.22	243.952
	1184.46	1440.56			746.597	2409.18
	721.075	2081.8			162.327	785.783
	1236.91	690.106			3051.37	84.3987
	578.082	701.356			504.259	344.438
	1143.31	2704.05			1073.23	332.781
	1259.69	1249.78			257.928	3295.28
	869.191	2446.99			109.2	436.786
	1175.23	830.184			1310.25	311.029
	2170.08	603.234			1728.69	461.609
	1847.42	723.989			937.126	508.697
	2622.36	1290.27			2743.36	3507.82
	3785.38	500.833			460.016	1228.33
	2229.25	1967.44			1975.39	1195.34
	6092.3	978.247			896.988	3845.3
	1530.08	1097.73			180.612	2229.05
	7987.22	2553.36			4507.34	1366.05
	6521.87	1662.43			402.291	1376.34
	168.441	693.66			786.505	3388.11
	5534.51	1285.73			3119.62	2767.79
	2134.84	902.038			3155.04	1551.37
	2974.88	4959.55			2965.84	442.097
	4177.28	3861.58			259.656	1692.46
	1314.96	3079.54			749.176	2600.41
	2049.38	3972.08			153.182	876.644
	1622.59	3886.47			372.141	2407.82
	2119.54	3437.37			3869.9	2586.32
	1285.25	3173.94			776.874	1202.3
	3034.09	3571.21			4973.86	3388.84
	2505.35	1.9735			2121.78	5677.5
	1830.77	5429.73			556.092	1788.05
	1828.71	6463.53			4483.42	776.28
	594.317	1973.73			393.187	1469.96
	1717.43	4514.75			440.631	1132.05
	1614.55	3689.41			1901.96	1898.26
	3507.48	1608.91			2457.41	2331.96
	802.695	1156.39			341.818	888.114
	1547.14	4798.22			1046.51	2450.11
	103.086	4451.69			214.586	328.536
	1566.9	2239.26			369.063	1689.35
	935.683	2871.04			497.315	3248.22
	859.199	1154.94			1220.22	978.606
	858.593	3435.58			521.314	3149.92
	1104.79	4999.8			8981.31	1778.34
	1226.87	2814.26			391.55	1386.36
	578.43	4365.93			6191.12	2738.95
	274.447	2089.05			568.481	2019.84
	526.043	3405.11			14529.4	195.146
	1125.05	2711.46			806.926	941.101
	917.639	111.36			229.101	1240.13
	1348.23	1628.21			1747.84	561.286
	550.304	3587.81			1904.02	1044.13
	825.626	5281.26			943.541	749.56
	1605.71	4270.91			216.874	1466.97
	1425.02	346.257			614.744	2004.56
	1639.88	3647.16			2805.66	943.317
	83.5161	3337.9			619.634	2794.71
	387.197	2001.25			318.418	4392.74
	496.688	1572.04			3138.08	1784.75
	1202.34	2058.22			529.967	2565.45
	331.951	3527.25			2747.31	1656.63
	690.073	2175.12			2749.94	2563.93
	565.971	3413.99			1276.12	1813.04
	515.275	1369.98			1362.44	2214.17
	273.178	2972.57			956.856	2356.81
	1322.86	2304.86			391.233	4059.77
	703.344	927.702			906.797	146.956
	394.594	928.692			212.426	1351.45
	105.429	4673.69			2376.74	597.761
	1124.16	932.181			188.094	2295.23
	1027.1	2163.77			1296.17	1309.52
	739.332	4121.38			282.896	149.451
	159.401	528.007			9139.54	1811.26
	37.5578	4889.59			2445.21	413.608
	209.855	2812.87			835.344	2901
	919.259	1271.93			2166.81	388.817
	799.667	1713.7			3942.36	559.733
	1442.42	292.66			68.4105	1438.76
	820.963	2459.67			222.494	134.486
	1946.03	1180.43			1385.54	1443.76
	323.453	1987.24			4973.82	1921.13
	1057.91	2541.52			2276.62	244.432
	330.18	3338.11			3401.42	1036.45
	172.257	2708.1			3863.92	434.5
	1044.1	4865.03			4605.27	2307.61
	913.368	2666.87			5833.63	195.19
	712.486	2616.03			2400.11	1767.08
	1812.33	3300.16			484.614	1467.43
	872.169	3817.73			1803.79	969.71
	2283.2	2090.13			1963.65	953.047
	623.591	1666.4			1621.52	515.709
	366.316	125.541			1343.71	772.71
	96.9309	1581.38			4066.56	4102.96
	440.388	421.421			394.521	1742.35
	413.68	100.804			1067.72	333.13
	874.893	2739.79			4005.21	1071.66
	445.202	315.972			1797.1	479.299
	98.4608	2569.26			2643.04	1479.38
	808.644	645.654			573.057	867.771
	640.296	4984.88			1900.74	1127.97
	706.6	1752.61			292.33	661.867
	827.073	3361.36			1205.4	148.56
	830.476	1211.05			919.243	550.379
	250.917	7601.72			4674.18	865.436
	1065.45	1214.55			539.947	760.627
	1658.79	2218.43			2940.95	557.806
	120.089	568.46			4058.31	937.355
	7.9181	4003.23			638.202	528.076
	64.7862	2650.74			579.655	905.969
	439.153	1437.44			4014.07	1322.7
	12.27	280.825			913.781	282.303
	650.933	1845.46			2053.13	613.178
	892.44	1491.3			2668.06	447.667
	1159.52	135.474			391.142	1870.07
	341.41	1350.57			4349.37	413.769
	929.137	665.808			3549.76	342.727
	142.321	1361.49			1503.1	303.138
	210.327	736.203			1390.3	524.827
	1057.36	1345.42			3533.83	2441.09
	16.9341	1975.53			1977.03	1307.95
	841.41	427.81			3071.16	751.686
	631.354	463.961			396.365	760.22
	489.681	2826.56			527.66	1151.57
	4.3828	105.006			2508.16	1087.37
	359.745	2981.76			315.09	1870.91
	733.115	937.565			3506.6	979.187
	58.7133	1580.53			1483.31	613.015
	635.126	998.818			2805.19	832.059
	896.241	1323.63			222.775	1207.47
	690.766	424.097			276.539	478.111
	7.3907	670.179			3331.16	1599.24
	798.943	649.868			1376.9	2997.46
	116.722	128.339			2121.3	1560.37
	722.959	1131.88			1298.25	179.707
	839.17	909.183			273.817	978.08
	361.024	1228.55			2642.75	2454.61
	199.377	3375.96			3094.86	1187.85
	1355.42	141.6			335.881	238.46
	375.742	1426.56			1427.14	264.192
	278.068	1508.11			452.613	981.202
	407.439	973.067			1500.65	83.9477
	27.5316	70.5361			1105.22	902.173
	2.4203	2280.26			5463.29	207.231
	232.562	726.629			831.594	3239.03
	758.603	3235.9			3486.53	1262.69
	780.59	1285.49			1443	2549.76
	72.0889	146.15			435.973	2526.63
	448.038	7728.4			2475.87	2818.45
	231.812	2055.8			384.067	3159.42
	567.262	478.233			953.771	1075.65
	642.359	870.556			181.091	2300.1
	338.581	605.23			1807.3	1291.52
	1440.9	1317.76			340.673	3686.21
	111.032	1010.46			297.721	512.827
	1479.09	2317.06			1029.04	1958.77
	100.865	1396.96			1479.02	1768.49
	339.653	1969.96			1751.6	606.324
	530.619	1400.63			328.917	4048.79
	1126.36	1246.71			398.814	3690.81
	982.277	1821.12			865.522	2660.81
	0.1809	59.5466			447.115	461.192
	1022.91	210.664			287.172	1130.88
	548.839	36.2533			1025.25	1034.13
	344.713	8.8204			394.91	372.947
	845.655	530.637			2877.91	975.125
	837.407	2534.32			278.93	878.868
	155.963	571.005			180.246	1715.07
	254.321	1644.84			117.983	764.886
	330.571	1244.81			2167.7	260.061
	234.937	1829.63			1452.3	2300.94
	1245.42	10.1685			182.06	104.667
	183.645	756.458			4168.73	1066.97
	154.115	183.41			216.469	2412.57
	773.72	319.446			1112.99	1627.75
	552.087	29.4102			780.402	375.982
	444.504	3.1489			379.64	4038.26
	451.695	74.9567			5164.95	1296.25
	550.271	86.1007			551.12	1218.52
	1006.3	973.625			1874.84	601.067
	838.88	2115.38			1025.64	251.365
	719.227	324.419			349.72	905.031
	320.146	444.653			1939.09	473.384
	217.833	1.4938			1207.36	786.322
	680.095	50.3878			1146.17	610.008
	12.1602	390.315			3871.89	700.111
	315.543	41.4244			1962.6	318.168
	1377.67	292.473			1876.15	1207.18
	901.286	399.887			191.332	336.121
	1091.93	461.362			85.8269	235.761
	799.64	137.72			1636	959.302
	814.773	122.398			793.147	263.224
	282.601	124.121			1480.96	1314.38
	333.113	198.296			195.689	187.645
	283.493	244.553			142.066	501.299
	507.48	393.146			1398.46	1511.31
	348.492	385.684			391.743	199.283
	170.65	347.767			917.113	340.021
	340.802	246.848			276.038	605.343
	0	411.384			561.175	1700.41
	282.249	323.147			503.212	3200.35
	149.24	29.7903			1779.94	510.049
	66.6851	19.7549			1468.11	3889.08
	918.207	434.099			243.509	1656.67
	193.003	377.685			178.83	873.407
	198.816	907.389			1015.95	2191.52
	1308.03	1109.38			844.303	2622.35
	1454.45	593.196			274.351	770.516
	96.4765	13.9432			12019.3	269.469
	898.786	1165.08			1111.41	1279.83
	729.064	1.1586			4886.13	723.566
	1051.8	893.737			971.146	2904.36
	835.886	225.827			557.431	220.902
	590.535	2.3184			3711.24	1138.49
	267.491	110.86			3927.98	2073.73
	1494.29	1398.42			11523.6	186.175
	102.256	580.137			103.868	1686.87
	1468.24	1.2638			1148.23	410.411
	971.726	421.16			463.782	1142.72
	85.8351	252.536			2677.86	956.57
	294.305	1.6454			881.111	2548.09
	1131.49	61.9189			2054.53	690.061
	389.486	183.235			2784.59	2595.92
	3.446	112.236			1327.75	2811.99
	681.448	465.483			2343.71	150.607
	610.518	630.129			322.258	1346.8
	478.923	160.33			1313.81	1701.68
	764.211	116.954			3456.51	433.213
	333.572	345.661			2933.64	792.327
	1258.65	95.2759			1312.49	497.376
	358.758	155.784			2258.92	889.155
	411.628	50.3254			2468.32	184.929
	585.729	493.468			2781.48	492.713
	394.125	35.2128			245.886	1150.58
	374.171	61.3021			146.809	1856.96
	596.382	80.3744			198.582	391.139
	964.455	72.8965			438.579	407.179
	692.308	384.127			3306.72	416.752
	12.5797	732.615			255.886	1336.22
	1576.72	309.954			848.053	981.696
	552.389	44.5432			4948.56	786.845
	836.614	277.993			1091.45	424.599
	6.2571	108.882			1619.94	266.466
	821.615	1.2857			413.166	710.165
	443.353	375.423			673.712	499.269
	270.025	464.888			2866.62	337.834
	574.627	366.848			1630.25	202.655
	248.871	294.406			410.579	666.645
	67.4134	262.587			4243.78	405.921
	120.627	53.1016			2058.47	220.961
	124.794	573.137			556.989	652.137
	1333.24	485.369			1569.72	801.01
	333.008	344.272			3205.96	564.298
	332.8	701.551			454.365	210.763
	463.214	84.2662			2574.77	377.952
	243.149	829.344			1798.26	4050.45
	675.656	111.644			1043.79	655.93
	165.513	1139.07			4022.85	1058.15
	248.993	333.454			3517.68	1004.53
	21.5407	389.688			4194.77	385.144
	467.791	773.775			3003.61	1935.79
	219.813	194.09			3224.05	837.929
	249.677	780.796			277.117	353.368
	351.729	519.223			2617.4	649.668
	167.581	378.998			1446.45	625.265
	25.7978	711.001			1042.96	1573.12
	963.874	357.911			1701.9	343.197
	1368.8	360.387			3191.93	373.959
	2046.36	268.624			1226.57	1260.57
	110.395	328.568			452.371	595.932
	150.329	370.995			4226.27	2344.94
	1029.31	1047.4			254.078	1063.89
	1792.63	1078.96			1203.1	329.97
	1178.67	639.904			3447.96	2216.65
	1165.09	600.394			303.622	3249.79
	2154.58	16.1162			303.187	1667.58
	257.314	584.068			300.839	941.769
	650.498	582.091			1030.65	837.636
	48.6009	1115.3			4047.47	709.716
	662.712	348.234			3151.35	714.553
	494.942	918.816			4120.29	1791.89
	677.834	1221.83			453.972	271.384
	92.3801	0.1781			156.738	528.212
	1219.48	601.445			790.145	564.337
	672.721	427.146			2025.8	500.81
	235.135	423.811			623.01	2761.04
	843.723	247.817			127.696	916.845
	705.623	18.1875			6310.8	469.393
	536.288	806.96			3905.55	365.06
	1548.47	1107.82			162.342	304.505
	144.601	228.307			741.286	282.3
	366.274	69.0943			3762.66	800.478
	153.53	395.841			1270.66	888.345
	1965.07	165.73			773.523	845.593
	753.67	264.774			979.908	848.968
	93.2733	653.547			516.889	1628.58
	285.338	215.385			827.042	858.876
	704.712	282.462			3113.98	279.709
	198.403	1517.06			319.95	869.38
	134.672	159.049			2573.94	939.284
	41.0808	522.794			947.573	705.491
	64.269	1978.9			520.857	2134.19
	1607.38	1016.23			3730.08	1635.48
	628.576	167.141			6762.58	1236.15
	1447.29	337.149			4042.69	993.261
	529.312	1384.31			1262.96	289.891
	1357.86	37.883			1170.2	3197.19
	39.5352	331.589			2522.69	2130.66
	1333.22	701.374			8368.17	347.4
	536.247	593.275			261.622	802.568
	90.2945	2.4149			949.608	278.993
	1308.18	678.915			7389.43	536.158
	503.289	108.817			3206.14	217.506
	1417.75	2.9722			7964.66	448.414
	67.979	221.369			1211.3	2658.36
	1071.44	1.8263			2946.85	593.505
	1076.88	512.174			1191.18	982.857
	317.399	325.062			8728.99	1346.33
	1085.75	602.064			3653.57	1028.65
	238.394	154.385			2062.43	1588.15
	1492.92	170.564			1439	274.341
	513.026	690.383			9052.93	1673.66
	1250.53	777.21			10257.3	196.672
	45.1029	317.701			3918	127.936
	721.715	354.129			8406.55	1236.42
	829.69	489.29			217.836	1692.62
	80.2733	74.1092			8716.14	1897.23
	216.331	1072.21			3548.29	1066.82
	792.875	51.4014			3962.73	627.917
	484.258	85.6907			889.655	241.325
	55.78	110.93			571.269	786.266
	256.217	113.865			157.142	2423.03
	513.976	181.465			4817.25	622.862
	85.8516	251.286			8742.75	426.201
	20.6707	30.0081			215.487	988.911
	468.089	84.7432			167.79	459.987
	1216.2	259.33			425.632	1152.53
	88.7519	436.91			2082.45	4935.85
	1267.99	270.978			949.717	969.379
	596.729	166.392			10818	628.207
	472.254	460.028			5923.73	750.081
	340.2	143.99			6860.12	350.654
	225.4	162.357			2827.04	503.777
	1134	81.0517			62.7632	244.006
	153.9	407.873			2056.27	762.957
	1545.7	507.263			1881.27	877.783
	186.9	273.589			3705.65	173.491
	723.2	980.839			1856	287.497
	1507.1	99.1635			2895.44	593.889
	885.7	1828.03			2271.84	177.827
	1281.7	1950.69			5339.76	370.994
	877.6	93.4373			2408.37	3129.31
	1176.9	715.323			1252.82	153.689
	742.5	788.869			3867.76	522.602
	1115.6	895.348			1658.14	1437.69
	1104.5	149.057			5115.51	797.019
	763.3	459.382			1457.23	943.332
	224.6	336.63			1788.72	1372.17
	755.3	587.538			362.515	2118.98
	1473.9	212.017			2215.87	1314.88
	1364.7	238.79			684.463	1052.49
	3448.5	981.179			1268.32	2585.11
	1568.9	619.189			2528.61	159.875
	1366.5	495.994			2703.5	1450.39
	2527.9	367.679			1026.25	620.893
	1795.4	391.562			281.967	920.23
	1220.3	120.42			340.986	3174.96
	1547.9	1140.81			3308.84	1598.92
	591.3	572.354			3812.57	1063.22
	1409.1	215.984			986.675	1107.35
	130.2	1451.88			735.528	397.78
	834.3	127.765			770.955	323.05
	74.6	668.758			1188.49	1611.08
	2004.8	516.019			4026.97	809.367
	79.2	150.861			5189.82	1857.31
	2362.2	770.164			2959.76	1833.55
	3927.3	228.469			1775.06	980.655
	101.8	19.2168			1323.07	1078.33
	993.7	278.976			9865.14	1535.78
	799.743	379.14			2278.59	762.403
	1548.66	6.8657			347.094	636.095
	1221.11	334.824			4734.37	1046.04
	1786.52	653.855			4037.47	1593.79
	846.933	34.5833			618.387	1851
	2379.04	483.345			5657.64	1516.38
	405.461	313.907			6260.8	362.038
	250.552	416.478			2246.01	1078.55
	1576.47	119.546			1743.19	2078.84
	492.824	9524.9			181.943	1047.95
	896.052	934.22			2789.27	1769.83
	1083.78	401.971			635.24	533.644
	686.996	800.206			2759.38	113.604
	1958.34	895.823			4658.93	1709.79
	778.088	527.483			909.046	272.888
	866.61	196.797			1732.53	858.976
	1648.74	705.167			1504.9	1491.19
	795.807	2716.47			1539.35	1599.46
	952.794	684.648			1722.87	4058.87
	1746.16	3143.59			2840.19	4004.53
	2088.28	1352.5			2925.22	1951.46
	1105.58	2009.8			1331.77	1073.77
	1996.04	0.8219			161.613	969.031
	526.593	3.444			6546.69	1133.64
	2102.87	212.663			2063.38	1570.44
	2048.96	1517.4			146.539	1643.23
	1121.72	521.425			2251.56	400.409
	1140.31	979.215			4181.3	2412.21
	2417.27	1115.53			360.472	586.949
	1017	804.741			1669.12	3555.62
	1446.29	1234.51			2578.99	1770.87
	3374.17	1518.32			1553.83	517.775
	743.521	1898.59			1232.59	1589.41
	1808.73	409.736			2588.36	2563.02
	2073.11	589.958			885.197	2789.63
	881.089	158.157			262.733	3188.15
	872.906	202.764			71.9777	2354.61
	432.519	1364.67			1173.42	931.818
	2755.53	2193.82			739.17	910.5
	479.762	1511.83			228.532	381.521
	2345.77	620.371			287.186	346.708
	1900.53	810.476			3321.9	944.825
	927.285	2260.76			2206.6	1464.78
	1412.43	3494.43			1849.86	2204.91
	1173.97	2144.34			844.045	833.173
	2415.1	1543.68			1383.76	308.824
	165.354	2756.73			733.4	805.737
	588.859	812.22			1713.02	247.511
	514.429	1529.04			2623.84	209.422
	79.024	598.268			353.851	205.53
	130.23	1059.04			4325.79	1640.36
	346.346	47.4782			283.773	172.75
	100.526	1543.76			335.339	133.723
	29.3139	850.932			3720.3	336.935
	48.5981	1705.89			1411.4	447.552
	211.619	172.955			488.991	250.103
	314.197	1336.05			285.216	908.765
	123.57	46.753			2241.65	1831.85
	6.7689	1098.81			145.09	2025.24
	16.555	2269.63			1235.44	545.39
	388.198	967.978			1120.18	1928.27
	38.6689	177.005			806.71	557.644
	50.9876	1199.66			1558.29	552.324
	102.882	1075.46			1570.56	1112.81
	935.09	147.747			1203.87	1131.77
	76.4876	3.8356			1555.92	255.291
	1602.94	1.6424			2720.82	2204.34
	59.3474	367.643			792.647	395.445
	17.4607	286.177			426.366	122.915
	16.3091	96.1169			1441.84	1625.04
	403.539	729.835			4699.29	738.598
	278.768	1192.46			2958.42	2830.75
	50.9607	94.8222			1450.02	249.912
	77.6619	511.895			2566.23	1906.56
	196.236	776.565			10840	470.9
	83.9397	1745.74			2721.56	2346.92
	909.909	887.8			2907.02	374.054
	149.556	1527.1			160.181	2027.89
	219.729	437.688			16202	1452.97
	1000.5	1372.58			1429.44	524.821
	1088.59	589.585			5260.8	1217.84
	315.968	222.208			2083.68	292.505
	1558.42	1382.82			10798.6	400.798
	60.0649	93.9578			2345.05	1148.63
	193.876	131.661			4885.2	650.895
	280.617	600.374			4710.21	479.672
	240.762	883.269			3257.36	1955.63
	699.016	118.882			5929.96	169.645
	975.43	285.42			4887.49	2002.51
	16.4264	1277.47			819.176	365.274
	2097.04	1221.36			4402.04	3880.09
	137.219	221.639			557.075	1118.24
	547.708	363.781			1641.55	1033.01
	296.548	91.6644			2079.75	361.989
	15.7556	118.798			1231.95	937.515
	10.2839	180.457			2930.42	846.571
	557.489	734.629			2091.79	1237.9
	887.269	2365.48			695.086	78.4404
	595.777	1155.4			1340.67	387.232
	164.391	533.071			783.492	212.566
	221.548	27.2121			504.631	789.52
	575.865	201.865			1657.12	275.709
	1157.33	489.979			1151.72	1145
	210.136	44.8475			169.676	247.516
	137.201	62.1257			2020.25	744.221
	614.319	94.6289			2382.57	707.698
	113.592	88.3128			385.68	281.736
	605.103	360.576			1025.24	2028.59
	438.972	2112.83			3136.51	190.436
	462.363	1368.51			1019.37	1228.42
	431.321	697.64			3660.62	3760.28
	937.475	31.9133			339.379	1134
	150.236	481.875			8543.95	1398.12
	271.683	1195.84			6172.04	1736.03
	367.647	176.805			1532.26	317.581
	983.688	1631.85			790.27	892.334
	621.14	81.1036			1694.06	1999.14
	401.36	638.9			2863.84	1811.94
	849.13	771.721			3833.16	1443.1
	341.848	2224.11			10678.8	351.457
	874.425	70.0608			4113.62	709.795
	386.159	1033.95			1226.34	271.589
	294.625	52.5819			10545.8	462.231
	763.467	229.69			547.98	1363.9
	476.028	190.019			14487.5	244.098
	1098.8	232.115			9106.88	939.43
	378.287	643.043			827.454	610.547
	284.284	117.936			586.255	662.286
	934.991	49.6791			371.548	2378.24
	635.551	31.2116			9408.59	315.589
	87.0442	232.022			8843.36	135.2
	794.637	626.988			8259.83	1499.83
	561.835	65.6346			5465.77	211.424
	245.432	550.884			1095.32	314.638
	514.056	53.1214			7218.75	1274.85
	87.1698	145.312			224.259	1677.86
	1231.28	61.669			203.844	815.468
	787.309	348.762			4121.81	470.452
	273.41	133.812			1967.15	348.258
	2464.31	633.143			645.403	591.643
	605.199	257.932			3945.44	429.757
	106.958	87.854			2489.11	190.779
	257.839	181.119			405.549	1215.41
	174.348	843.783			13929.7	470.959
	158.329	745.515			427.185	2750.57
	616.306	347.316			2724.14	388.335
	535.556	320.369			1447.4	481.529
	1762.47	77.0412			1533.19	1276.51
	1048.15	395.326			660.965	461.325
	192.799	724.807			1432.39	410.41
	632.304	323.998			915.772	346.049
	216.009	704.502			999.398	1189.84
	308.145	115.208			7848.31	1446.4
	512.378	533.811			385.801	152.322
	102.332	1317.66			868.518	284.943
	370.051	686.576			1214.99	767.438
	739.505	29.7273			2189.94	308.53
	7.3931	788.824			1067.83	441.845
	450.784	895.632			1401.63	929.324
	339.888	787.06			401.671	1660.15
	1077.95	1345.23			2229	644.623
	202.707	228.335			2107.96	585.756
	44.602	793.429			411.644	143.6
	90.8487	555.172			912.18	615.973
	1481.44	1884.16			1865.36	356.69
	6.2209	1126.77			654.859	568.952
	586.478	194.433			1275.78	503.722
	132.067	194.853			1388.21	7666
	544.08	244.696			579.648	1417.13
	226.023	829.338			1599.39	583.541
	981.706	722.614			4754.95	3037.92
	191.42	62.6416			2265.83	3686.31
	738.129	78.9399			329.776	179.217
	951.726	1436.21			2968.51	4223.49
	799.207	817.467			443.316	2562.05
	1541.57	827.409			1008.02	293.643
	863.344	766.017			2143.07	1362.33
	35.8869	118.66			405.548	4305.94
	931.015	2325.51			1875.44	99.1957
	629.768	1179.79			950.422	1781.16
	77.7708	311.911			1000.27	1598.01
	493.122	1916.27			492.307	3518.56
	696.801	277.543			581.785	3352.49
	638.572	216.177			490.65	1502.31
	60.0433	121.278			147.472	7126.67
	304.305	274.349			270.019	3289.83
	803.606	433.243			864.067	1481.92
	154.557	568.497			895.925	551.341
	112.684	41.4752			666.779	3525.32
	120.425	92.7206			720.901	4056.4
	389.841	59.5238			983.607	2074.27
	824.804	197.802			369.321	1545.38
	139.129	674.485			295.21	2505.48
	265.964	168.94			671.293	587.158
	1660.71	36.4372			798.399	2068.82
	145.937	310.058			2021.1	3326.39
	188.826	2494.7			802.721	1612.25
	125.066	1122.08			295.613	2170.77
	127.27	1128.46			3485.29	1502.3
	1987.78	190.692			395.739	6578.48
	161.654	926.006			271.041	5272.93
	712.74	750.454			186.649	385.143
	1067.84	287.762			560.239	8317.82
	901.096	796.109			1435.39	1521.75
	634.225	191.851			192.618	346.558
	1844.02	188.584			606.269	170.048
	597.492	1065.66			3417.73	2051.72
	26.8252	48.6749			1386.09	1180.49
	1819.02	508.877			526.863	515.794
	2150.86	161.719			1932.14	12169.2
	350.333	466.583			277.462	9234.18
	464.703	263.219			959.048	1506.24
	652.852	146.881			292.658	1719.01
	1196.45	35.4516			558.533	1052.52
	215.099	1102.07			263.46	2286.69
	1975.88	11.1825			170.969	6468.21
	974.907	50.5498			366.576	16780.5
	1527.5	322.331			2771.83	755.553
	840.294	37.5444			360.782	2532.77
	1154.73	31.0643			448.658	5926.43
	1031.72	67.4297			189.848	1972.16
	222.825	95.1901			768.277	420.219
	1267.79	67.9325			1570.41	184.255
	209.804	173.84			344.651	4294.24
	525.841	116.157			285.402	442.635
	746.721	36.8736			409.874	990.794
	913.817	249.935			1113.02	2956.56
	1060.04	52.8657			816.009	842.797
	727.159	159.191			129.988	1056.76
	1274.37	88.6985			234.8	841.166
	903.931	71.4162			772.673	3578.16
		175.114			435.85	1272.04
		199.59			252.171	748.476
		1955.04			2114.34	3437.29
		269.75			2370.6	280.473
		213.89			786.013	1269.45
		60.3333			1890.59	2315.91
		623.129			455.408	3226.04
		260.59			1240.94	3104.54
		149.364			349.894	351.606
		1355.3			216.613	1627.36
		1796.81			143.968	2021.77
		1899.78			235.257	991.518
		259.337			184.464	214.993
		78.1477			305.193	740.045
		59.9914			570.563	363.402
		66.2299			150.155	847.384
		395.374			153.281	5405.14
		392.78			526.048	1763.04
		590.393			952.398	1260.75
		1177.91			1047.02	1912.38
		331.138			368.403	3215.16
		170.15			359.268	2437.66
		390.211			208.146	4338.77
		22.6479			230.075	6017.34
		638.856			32398.3	578.164
		1766.34			890.167	1151.35
		418.205			586.604	1213.04
		525.866			151.449	2692.66
		597.818			651.682	669.305
		78.7927			382.459	3337.42
		2313.81			261.268	295.6
		1739.68			394.224	4467.87
		615.826			2061.73	4675.43
		683.326			264.644	601.379
		54.0704			1228.43	2055.68
		467.583			574.485	4472.1
		348.442			426.85	4574.81
		351.716			1119.46	2698.48
		289.757			214.656	359.23
		631.111			411.605	1259.79
		499.232			1362.69	6980.94
		682.021			240.555	2705.18
		1537.97			267.508	117.566
		355.258			3132.76	3358.16
		469.616			3690.88	2280.16
		103.796			351.671	3235.55
		80.6092			4037.81	4003.12
		17.7167			2342.99	3618.17
		49.9304			2190.45	5657.96
		1368.19			247.417	2306.54
		96.463			1587.97	3762.16
		86.9884			266.713	2209.11
		203.935			761.245	2071.56
		149.06			837.178	864.588
		8.6828			462.883	2780
		172.231			4243.54	1560.23
		452.328			1849.36	237.856
		327.658			2951.37	2300.5
		813.001			353.208	1058.74
		133.97			5645.99	1967.14
		164.495			140	1820.99
		144.79			3418.38	126.273
		226.928			3722.83	556.317
		421.705			322.089	794.395
		526.523			3219.53	1829.66
		362.102			3424.43	1562.54
		71.092			207.319	997.148
		36.5255			804.64	2779.7
		528.694			3931.72	1280.62
		352.029			3508.31	1832.64
		306.935			120.672	1829.27
		737.025			871.08	444.006
		101.925			534.487	1175.62
		95.1689			2855.49	580.196
		215.341			262.308	1726.59
		1838.47			820.633	1136.78
		531.644			2082.41	290.285
		885.354			406.349	175.239
		1864.73			310.826	139.059
		982.444			1038.68	2214.47
		400.464			2811.88	1461.81
		341.024			2284.86	952.107
		458.995			341.698	1431.78
		171.538			2375.62	353.568
		195.375			177.017	1219.55
		250.422			1550.98	672.553
		2054.69			965.383	1230.22
		376.326			2347.05	800.768
		10.3041			1944.5	160.26
		55.4532			722.48	329.598
		179.083			1213.62	2290.19
		753.456			1325.52	419.199
		254.292			915.34	1990.02
		623.928			1267.15	1262.1
		90.4367			2515.18	344.506
		38.1646			3092.48	344.653
		28.6575			1514.73	577.326
		5.6579			8023.51	647.634
		112.856			5531.73	3872.74
		132.867			2358.08	831.412
		509.61			5438.45	1445.65
		303.862			1819.55	399.131
		27.8214			8902.37	796.192
		104.54			2020.6	182.87
		558.578			457.047	390.457
		173.691			328.426	325.598
		19.8912			349.642	1644.31
		87.6874			1410.16	418.076
		120.738			384.346	91.9192
		238.315			5193.67	503.379
		182.633			1498.98	105.004
		298.538			776.066	1045.16
		122.813			714.691	946.616
		863.111			1346.85	407.23
		164.789			1409.52	223.372
		14.6007			2683.34	1240.37
		331.899			5617.2	1863.32
		4543.96			1899.14	207.691
		137.155			1879.48	281.958
		526.736			1931.23	65.4798
		77.5598			3131.99	6107.39
		119.041			1209.11	486.74
		100.04			1367.21	1366.6
		514.123			544.644	936.94
		434.32			1081.03	788.57
		416.735			731.178	937.647
		238.375			415.169	595.375
		111.125			381.12	1271.52
		121.25			197	1757.8
		345.271			495.675	668.711
		74.5285			475.052	99.7907
		1101.75			146.811	525.309
		150.196			38.9081	2036.31
		581.954			77.5274	301.132
		387.264			518.862	112.948
		1381.1			259.979	956.656
		1325.64			225.394	573.726
		288.883			1010.53	492.261
		504.768			276.457	3238.54
		83.0909			238.503	4096.63
		1697.01			2183.16	2315.73
		996.447			6368.68	1540.24
		543.293			2204.04	110.267
		632.267			1304.55	902.915
		227.299			2080.8	4734.57
		71.4644			5714.81	1175.72
		478.479			111.56	4616.77
		268.971			868.118	4509.39
		203.154			1266.45	1269.8
		613.787			237.725	1907.39
		3679.13			1028.39	2039.01
		362.043			1164.08	350.995
		197.948			1972.23	591.264
		195.248			331.188	355.843
		169.432			913.107	42.8025
		107.628			188.202	1523.95
		74.4198			491.953	2050.02
		18.2981			1078.23	2963.92
		20.9477			372.982	1925.53
		311.198			309.987	433.719
		71.3764			458.772	1225.41
		70.3566			2498.91	1559.63
		654.489			361.519	1952.63
		977.78			1560.29	1297.13
		350.52			1294.71	1982.42
		1527.61			198.645	1232.2
		321.715			1742.9	579.878
		1000.2			1204.18	1244.38
		2124.23			1437.94	748.136
		958.533			960.035	1168.21
		565.769			525.161	324.894
		2544.42			1875.06	3082.72
		1278.51			4225.69	629.46
		2893.64			323.636	1128.99
		1193.59			1584.8	491.026
		188.745			229.67	1247.95
		5434.94			139.928	1159.07
		299.431			2580.66	2902.41
		1899.45			148.746	791.819
		864.249			1644.21	127.236
		2164.23			997.653	2271.15
		1537.16			1435.98	1282.25
		2267.52			317.663	791.626
		1137.3			6469.28	412.004
		1755.85			2688.81	844.026
		475.468			4359.34	945.742
		427.959			445.729	3604.91
		12.3519			916.674	1381.22
		3880.24			522.951	2476.09
		3349.46			368.233	922.21
		2426.77			5255.1	3321.14
		1269.03			4608.55	1729.36
		2286.4			2301.51	1421.62
		1969.93			3869.5	2173.72
		929.387			4698.82	1475.82
		2661.52			282.435	459.969
		1145.13			745.631	289.723
		108.527			1763.89	348.519
		292.614			2368.82	1181.44
		152.093			1118.63	7624.71
		1015.36			2502.68	207.211
		4806.32			722.15	308.051
		572.174			3277.84	1072.77
		3263.63			4817.13	342.144
		379.539			5485.98	5822.57
		1697.06			2292.39	372.283
		787.173			3900	382.474
		1153.54			78.8427	902.952
		41.0299			3494.25	1206.88
		1504.83			2523.48	1448.06
		1385.19			1213.68	518.745
AVERAGE	797.391	1012.66			4168.85	1175.98
					2295.71	2937.56
					3901.17	3540.91
					3743.9	584.256
					3041.04	699.148
					6377.94	4517.87
					404.655	3424.42
					2471.01	1478.86
					2903.88	597.439
					7743.04	841.201
					2235.87	2806.6
					2295.38	824.059
					1247.66	499.95
					2267.99	1741.69
					713.327	2141.01
					3300.1	2880.91
					1448.72	1190.95
					2139.9	847.356
					1597.05	733.469
					683.926	982.97
					4160.69	1244.05
					1693.06	660.871
					364.316	1057.28
					702.535	1798.66
					972.481	656.397
					943.577	1408.28
					352.398	1899.16
					610.616	2264.93
					1240.13	773.135
					655.426	630.713
					7741.99	1488.28
					1331.39	1296.84
					1313.34	569.638
					500.883	944.793
					2694.22	91.9747
					3112.73	129.918
					6637.92	4932.93
					552.865	407.586
					2094.42	1698.86
					446.875	2148.41
					940.399	3357.01
					453.683	276.458
					3883.88	3723.64
					5104.97	2314.47
					2184.42	1050.11
					2198.5	688.489
					991.071	588.154
					859.504	1948.79
					2099.72	2548.07
					4504.27	4212.68
					3487.53	1310.88
					400.67	511.945
					1587.39	2325.16
					725.994	1399.89
					631.51	381.13
					1313.26	3503.2
					4137.13	1465.44
					1241.18	978.143
					542.488	225.653
					703.889	4555.13
					1797.44	1636.44
					1024.7	1663.44
					821.883	1758.66
					3574.94	2449.18
					693.571	280.869
					673.543	895.167
					478.857	332.906
					486.523	130.907
					1288.22	633.802
					515.068	198.802
					2148.83	1470.28
					944.416	1220.82
					791.838	6199.67
					672.891	298.77
					1111.66	766.71
					1494.88	415.555
					1605.63	799.124
					451	412.513
					3039.58	1257.42
					1213.75	3081.16
					1178.02	2208.44
					939.677	621.923
					1220.18	945.049
					3237.54	977.693
					3343.38	921.366
					1640.01	67.2949
					2339.41	763.52
					939.109	839.62
					1128.52	2181.13
					835.623	1069.7
					2942.9	1457.06
					2489.63	2457.21
					1701.98	1098.15
					4319.1	683.369
					1267.2	107.2
					8575.72	55.1918
					2722.55	872.892
					2400.79	3334.69
					1669.6	2815.44
					718.494	3775.38
					965.145	1041.12
					1390.98	2422.19
					1970.87	189.928
					875.876	1332.33
					2936.5	161.105
					4569.12	508.179
					1520.76	2518.04
					1004.41	1158.39
					1525.52	390.183
					5104.81	4579.65
					6192.55	325.614
					473	1084.17
					1665.77	1905.07
					6133.53	2012.43
					7104.85	11075.1
					2231.94	1309.93
					5365.33	1136.69
					3713.28	9749.6
					4752.44	187.437
					10898.9	143.342
					977.949	1093.78
					4069.22	591.561
					1154.31	760.012
					1106.08	356.509
					6245.75	94.5977
					4469.98	1511.49
					1089.56	2727.54
					6140.34	260.5
					1212.63	1673.01
					3004.26	5178.64
					6303.59	73.7381
					1516.29	976.677
					1684.52	573.995
					3253.06	3720.23
					3352.63	2131.21
					4114.37	2856.55
					2669.15	2263.09
					3052.6	1272.59
					1176.27	737.937
					4065.03	1121.33
					1654.59	1213.77
					1494.48	966.245
					662.404	2251.38
					2404.73	452.964
					815.206	934.685
					7675.38	1194.72
					1861.7	1140.45
					1163.07	1020.54
					4119.96	2730.4
					7193.73	7975.77
					10606.5	1307.75
					3716.35	3519.01
					1189.39	1587.44
					2581.75	294.394
					1513.97	1966.26
					6263.6	1407.48
					3164.08	2438.42
					2677.97	283.17
					1413.26	5228.27
					1275.11	206.897
					2819.61	226.216
					584.838	5487.56
					4989.72	1327.74
					3167.83	5531.89
					2272.55	4868.47
					23036.5	3740.36
					2479.2	2068.35
					4722.91	2990.6
					3286.29	1156.98
					1894.73	1475.48
					215.137	3046.62
					301.273	2254.98
					432.92	1394.22
					505.171	3242.01
					5969.76	5063.93
					525.322	2737.94
					960.263	1389.13
					304.938	1263.06
					319.779	1004.71
					561.989	1863.27
					441.699	4339.15
					585.804	1568.06
					1780.82	3611.06
					611.637	1304.26
					2197.16	1698.57
					1905.52	807.216
					310.566	8124.19
					310.015	8593.59
					584.775	4759.83
					338.886	1633.42
					522.652	2133.08
					1548.98	369.97
					723.934	3828.79
					517.221	918.285
					532.496	3481.49
					266.132	615.11
					9759.42	599.963
					1271.31	360.172
					317.873	2112.67
					8879.12	1994.22
					1161.41	4294.44
					127.853	2642.82
					1854.35	3600.05
					503.123	1315.87
					1643.17	7643.95
					803.22	3411.74
					794.578	2453.39
					26032	2973.72
					668.589	5438.5
					3.784	3271.9
					8.707	1132.44
					254.556	1612.74
					146.104	970.933
					913.134	1316.84
					2.2608	2077.11
					3.7061	3178.62
					681.373	2223.44
					1033.43	1124.39
					1881.65	2161.19
					72.1683	1765.11
					882.397	958.972
					60.774	940.947
					1724.52	1339.62
					148.424	3499.55
					722.032	525.457
					1568.6	818.119
					21.5045	1277.36
					471.547	384.336
					45.0601	2026.55
					1520.59	1877.54
					1232.7	4604.54
					2713.26	5542.99
					123.228	1477.07
					117.478	1815.18
					478.779	1078.51
					1033.79	1803.17
					754.889	958.198
					11568	1172.91
					564.801	1898.15
					4290.52	1740.37
					694.907	914.645
					181.858	1447.47
					1510.26	992.017
					160.164	3049.9
					30.2791	1739.43
					174.218	188.833
					408.028	1928.72
					2836.51	1425.28
					2136.04	882.875
					1823.3	5443.04
					115.824	1464.99
					420.468	9548.76
					459.739	3331.74
					741.572	4387.66
					3613.45	2895.85
					299.122	7170.77
					621.59	861.793
					2668.96	1021.33
					830.287	5532.92
					1301.93	2532.99
					2866.26	3090.74
					7788.96	2007.67
					644.111	3036.74
					375.117	2826.37
					1544.1	3193.08
					469.148	1051.1
					295.446	320.411
					1301.33	1634.79
					431.261	2887.32
					1742.91	2048.13
					448.1	2150.08
					178.584	3606.57
					517.74	931.923
					307.927	2064.53
					60.4691	5373.85
					883.482	1423.35
					3300.33	2060.09
					826.582	1181.45
					2348.75	1511.19
					2414.28	2288.86
					3017.38	575.5
					433.683	3702.59
					260.151	1428.94
					288.465	5299.78
					3431.21	1377.74
					483.868	3573.03
					551.219	1507.24
					2375.24	3801.35
					88.5088	2619.72
					856.637	9016.23
					1358.26	764.126
					2772.26	1047.51
					121.196	3281.47
					2127.81	6358.72
					7053.74	3287.04
					1005.98	5470.37
					3219.09	4343.82
					2347.64	6632.07
					829.713	7758.37
					5706.3	6142.7
					197.731	9048.75
					1292.72	5823.38
					11328.8	5533.43
					1284.11	2682.65
					2800.41	3742.18
					1956.77	4722.44
					8139	2004.66
					1368.11	11067.3
					405.362	3876.28
					222.208	3367.49
					1281.1	3963.61
					823.959	2932.48
					2758.46	840.617
					782.727	2596.21
					563.351	3698.84
					271.868	4694.32
					185.51	2620.27
					1021.11	2734.72
					1050.86	3399.99
					831.619	872.115
					886.954	5703.93
					680.722	6852.54
					190.459	1417.14
					690.765	3475.79
					547.803	869.045
					285.686	4991.72
					382.95	379.542
					869.737	4064.72
					718.543	4178.04
					1697.92	1854.92
					19728.1	4121.55
					2069	559.491
					241.068	1159.47
					343.303	1403.8
					428.277	3058.86
					2518.08	1606.93
					1108.99	567.058
					6728.05	5505.69
					1368.49	1059.25
					832.294	2423.56
					19451.2	5153.15
					749.294	1529.94
					2674.62	382.771
					1815.2	1124.16
					10723	5183.81
					3128.84	376.436
					918.276	352.575
					610.787	2630.59
					627.513	1613.4
					20849.8	459.54
					2521.46	10440.6
					555.473	500.58
					485.134	3587.9
					385.189	1617.11
					916.883	2620.21
					603.615	3293.66
					2204.44	455.629
					401.368	1408.29
					706.657	288.725
					896.399	2789.26
					452.06	4067.55
					622.514	452.885
					558.606	7446.18
					1108.74	1198.05
					621.696	5225.65
					817.563	1017.19
					226.17	2419.08
					367.464	4070.76
					1548.04	915.447
					947.237	2980.67
					5820.52	6190.35
					5344.49	8006.64
					1247.68	1355.21
					3144.33	15377.9
					786.324	5932.77
					1171.63	963.286
					5163.54	14234
					6063.9	4280.12
					5113.03	524.766
					6030.42	2299.79
					2722.81	1660.7
					1365.52	6264.95
					1089.78	2445.78
					901.577	3988.04
					1248.95	2782.55
					4579.31	573.461
					3173.7	880.655
					1908.3	3762.78
					2646.53	978.702
					1325.74	1882.72
					1126.77	715.994
					768.766	4696.59
					344.138	42.612
					815.511	1150.21
					195.097	1104.59
					503.856	2419.91
					846.793	1264.58
					420.612	10509.2
					549.238	1359.06
					1450.58	997.212
					727.726	2515
					1100.05	1593.03
					2515.78	879.327
					4785.13	4658.9
					792.669	3487.2
					364.913	6683.25
					372.143	1262.53
					84.9447	1726.85
					147.694	4947.98
					2113.13	366.595
					224.266	330.165
					287.787	1126.57
					10166.6	6847.73
					339.233	1350.34
					255.723	4853.31
					225.67	484.765
					753.751	359.628
					122.365	2146.66
					124.173	3111.16
					398.255	2242.07
					1534.49	710.535
					150.5	4783.96
					119.011	1036.04
					135.846	2722.26
					821.803	242.733
					192.965	1338.3
					204.981	337.665
					2738.1	294.667
					1500	6125.73
					693.966	341.923
					1365.43	1973.19
					767.433	777.713
					206.742	4079.67
					11387.8	2147.37
					414.819	682.03
					522.688	1251.1
					13889.7	181.339
					1193.32	413.479
					137.721	161.243
					2416.3	333.487
					356.22	659.072
					311.144	46.6027
					64.2164	386.826
					1165.61	597.974
					231.069	544.192
					193.716	1121.66
					116.759	733.418
					1512.21	1001.41
					234.635	133.48
					577.984	505.254
					336.488	557.375
					352.386	247.565
					7484.43	112.344
					1675.81	185.552
					1665.77	130.016
					1533.85	146.705
					224.075	125.288
					4503.56	176.332
					876.623	247.008
					3396.47	211.014
					81.3596	246.408
					284.23	269.648
					962.744	950.244
					1438.58	1684.4
					1637.86	403.908
					279.476	835.499
					219.379	348.664
					1647.08	166.622
					116.955	39.5225
					852.478	360.385
					223.428	448.747
					6304.24	189.845
					10669.8	726.408
					6063.83	1671.73
					781.692	81.4057
					879.54	15.0776
					442.279	664.081
					194.781	771.298
					4504.11	621.221
					526.976	273.485
					231.074	240.686
					6640.33	169.759
					1080.98	121.521
					567.799	897.441
					2615.95	446.88
					1154.64	313.049
					453.236	361.866
					278.954	845.645
					949.456	1511.91
					6289.1	1528.58
					189.172	537.113
					299.946	1498.97
					331.371	741.149
					290.99	316.908
					461.976	86.6131
					1682.49	49.2026
					616.556	342.314
					340.324	1105.24
					1413.31	556.03
					989.811	789.945
					1749.82	443.86
					554.822	1339.4
					635.365	29.8872
					904.944	887.52
					720.575	1491.19
					371.569	637.237
					2689.06	494.11
					1389.49	848.195
					138.949	766.125
					3669.67	918.219
					725.545	76.2574
					110.599	570.699
					465.978	334.628
					1314.88	1324.75
					404.756	2634.91
					933.143	232.355
					580.089	236.969
					14607.4	681.506
					1774.39	999.072
					778.499	603.968
					589.621	551.274
					212.659	214.737
					997.6	30.2143
					889.77	529.491
					1730.16	219.726
					124.193	626.299
					1284.89	690.667
					177.901	995.803
					1205.37	367.273
					407.498	651.16
					304.063	480.989
					1019.68	176.384
					351.401	234.79
					168.44	773.106
					9531.48	34.2083
					389.193	318.043
					268.089	60.0634
					620.193	171.129
					320.931	381.75
					553.944	25.2821
					5331.68	96.5017
					2168.47	1017.15
					32.0876	99.5574
					644.227	1472.08
					225.94	2378.94
					1567.04	160.547
					388.589	132.689
					1289.43	499.22
					166.728	756.314
					1900.38	327.062
					220.896	190.008
					694.678	2173.46
					463.949	423.859
					138.162	256.866
					130.133	552.615
					159.926	498.133
					142.721	975.993
					84.9267	74.8246
					182.528	215.36
					718.299	92.3121
					1094.68	583.497
					654.281	47.1679
					335.329	623.769
					235.639	416.214
					2326.59	1436.66
					1274.6	1296.71
					652.59	180.334
					256.354	771.799
					1015.49	313.908
					759.523	544.542
					1090.78	450.903
					183.706	269.456
					4234.88	372.204
					1004.15	567.014
					5207.76	525.193
					6393.87	367.342
					258.098	96.4912
					1048.83	1944.56
					2860.87	164.028
					707.582	30.3251
					524	149.793
					1678.57	2049.64
					1147.94	920.085
					2562.13	1319.1
					4472.05	782.73
					1489.06	1495.32
					36.9583	1570.02
					2322.54	1108.48
					1860.95	1157.41
					1015.26	1044.99
					2714.9	258.313
					666.995	1109.86
					5754.73	304.663
					507.657	2097.53
					1942.83	65.8654
					481.772	524.478
					419.585	1157.95
					1431.39	479.351
					1074.11	508.883
					890.678	371.272
					1454.19	168.635
					822.535	1265.08
					18963.6	212.491
					289.161	539.641
					5340.17	624.777
					528.295	293.657
					1297.55	105.673
					2203.14	484.993
					1747.69	242.334
					899.663	164.833
					310.014	504.464
					2743.2	293.738
					434.214	218.602
					1413.73	3986.14
					1204.98	65.1925
					386.633	613.13
					1791.16	78.9347
					1015.52	524.36
					443.317	340.271
					364.429	224.978
					573.303	1307.47
					4097.6	1130.62
					580.749	337.503
					277.129	344.02
					648.156	427.364
					1423.78	125.302
					322.188	601.516
					781.772	672.327
					415.992	2559.62
					1386.1	200.351
					1049.84	118.081
					1210.53	469.635
					933.164	957.041
					1804.85	217.852
					1635.18	2109.31
					1058.25	218.212
					672.74	254.616
					1855.52	122.556
					143.381	427.056
					331.214	301.612
					246.193	1512.76
					211.983	101.043
					703.221	2592.99
					170.639	56.9104
					641.878	2083.72
					440.41	1633.71
					1766.06	921.947
					741.761	421.322
					2287.12	139.755
					299.877	257.835
					225.46	380.981
					298.217	165.168
					156.965	344.494
					964.087	2395.1
					267.822	68.3192
					910.465	1939.04
					137.892	208.635
					978.816	1096.41
					548.259	197.59
					18637.9	1639.26
					319.875	2237.36
					931.074	192.796
					521.289	1595.7
					2104.49	452.77
					1200.34	626.168
					647.189	1192.89
					1009.64	163.854
					1014.3	396.894
					196.488	1801.44
					544.805	623.284
					371.779	314.052
					1407.63	1818.02
					328.192	3675.13
					89.3565	1241.09
					1268.18	566.673
					1423.64	2985.73
					1279.23	369.565
					76.4398	225.514
					203.644	897.668
					144.525	1826.67
					296.877	40.6507
					432.312	680.471
					505.823	501.704
					195.715	2559.31
					550.661	453.362
					142.195	565.851
					263.928	466.662
					6078.57	1368.82
					900.064	587.163
					142.607	1187.77
					1111.16	226.299
					514.438	2136.24
					256.303	852.288
					2429.26	1481.54
					1621.75	458.855
					518.117	1630.42
					928.866	740.574
					323.046	664.813
					644.149	272.632
					618.51	249.112
					587.818	1082.7
					159.915	298.292
					365.805	431.806
					396.922	329.85
					240.479	159.139
					420.925	316.08
					1379.08	56.8838
					1069.51	134.635
					797.342	615.094
					320.616	90.3739
					1739.89	359.2
					238.081	207.005
					299.737	1724.32
					2489.12	198.977
					799.629	1198.44
					1739.54	1414.51
					1018.16	699.554
					5154.33	822.596
					227.967	3236.71
					718.705	429.121
					783.131	9780.65
					506.257	3182.57
					464.709	2020.84
					810.244	2885.08
					654.966	1532.84
					89.905	1735.36
					517.792	268.019
					828.94	359.187
					170.109	124.23
					442.388	2741.45
					257.106	1412.22
					1474.39	989.98
					421.936	1010.94
					339.568	1526.18
					1729.65	1903.13
					2618.57	732.179
					1248.02	295.644
					460.546	1655.15
					643.51	1201.39
					299.278	1543.27
					205.257	622.463
					109.505	820.045
					151.756	205.468
					274.273	1555.44
					1323.76	179.826
					428.4	1271.78
					276.551	245.722
					2260.85	413.409
					352.057	948.502
					73.8479	1377.67
					885.115	1374.74
					5327.19	530.157
					2188.88	3199.33
					121.095	545.63
					996.105	828.77
					549.837	72.0925
					2142.08	70.5556
					121.003	1232.06
					6973.53	499.091
					2978.63	932.772
					3445.33	134.932
					1584.83	404.016
					890.368	139.494
					531.187	1415.5
					2431.81	709.188
					583.466	373.235
					793.103	208.661
					5587.81	339.316
					370.226	1006.07
					1791.84	913.025
					194.322	746.362
					1717.34	490.127
					29.8596	239.433
					458.776	499.095
					337.258	494.016
					544.165	540.306
					994.465	1741.77
					345.561	163.803
					0	284.169
					56.7463	1158.86
					6.54	1068.96
					496.627	1501.1
					1455.36	543.723
					486.692	128.904
					1571.93	228.777
					146.764	103.145
					441.024	655.849
					1.0646	162.049
					447.835	243.865
					29.2972	1204.28
					553.536	88.5542
					573.045	116.218
					3.8889	889.997
					2.6047	735.764
					14678.9	336.485
					6677.85	373.63
					1459.28	1394.49
					11455.4	314.172
					1739.79	1357.75
					443.989	520.884
					2263.87	241.985
					4759.7	348.161
					667.304	333.455
					1039.89	428.229
					3343.12	120.345
					623.085	608.726
					5216.83	137.561
					1207.68	102.15
					476.815	2317.54
					5628.98	506.37
					6034.28	379.392
					6344.04	12920.7
					2452.94	227.16
					1238.17	295.992
					61.4182	340.29
					663.959	212.454
					2330.04	437.3
					4198.8	312.425
					2840.6	469.605
					40.5862	113.443
					3150.23	294.36
					4194.84	220.883
					281.861	205.289
					4156.73	1262.67
					31.104	296.123
					211.341	663.729
					4352.08	348.382
					4227.59	605.729
					499.322	1393.24
					4419.88	1404.89
					977.25	49.5897
					4027.58	239.109
					840.303	984.873
					26.6413	492.649
					3174.7	138.885
					2694.06	667.69
					490.564	923.39
					2775.11	90.7744
					392.858	325.725
					2156.19	325.782
					541.905	1083.46
					2663.11	306.521
					1822.4	470.332
					1680	306.549
					1729.29	79.1472
					254.92	87.1258
					1242.74	479.025
					284.218	1774.18
					18.6099	941.37
					1050.74	176.303
					43.8696	828.338
					8.4131	302.549
					2291.64	1763.67
					292.459	619.702
					5454.86	404.075
					706.03	490.534
					1258.85	1391.11
					1734.04	2216.98
					982.104	695.596
					6730.96	413.84
					2651.1	572.213
					1461.71	496.389
					349.88	31.4484
					26.5	1415.92
					1401.72	1650.26
					3526.95	169.974
					162.06	342.847
					106.279	235.216
					1510.15	443.603
					1045.66	573.877
					3967.14	2011.51
					114.547	2429.99
					9498.75	1643.56
					7507.07	1412.65
					118.352	14442
					4.549	499.554
					3100.7	2434.13
					65.7765	129.031
					2192.09	112.148
					701.313	58.0351
					3213.62	882.271
					3642.4	501.926
					364.642	374.829
					3727.08	356.577
					2489.12	442.602
					752.126	693.63
					568.899	107.702
					157.764	421.695
					624.596	412.925
					1339.29	718.702
					2054.77	417.238
					1784.1	649.33
					2182.21	375.053
					903.417	105.236
					2207.98	421.161
					4650.2	1670.35
					0.84	1298.5
					2763.82	258.035
					1418.76	383.494
					4265.52	120.809
					324.274	582.216
					3891.37	820.655
					7922.53	880.522
					7533.51	635.614
					1451.4	323.544
					116.233	1251.78
					1186.22	465.365
					1373.8	716.515
					621.97	648.362
[truncated: 2,249 more rows]

## Sheet: Fig.5
Figure 5b											Figure 5e							Figure 5g							Figure 5h										Figure 5k
	SURFACE GLUA1 INTENSITY				SURFACE GLUA1 CLUSTER DENSITY													sGluA1 intensity							sGluA1 nanodomains
	WT NT	WT cLTP	KI NT	KI cLTP	WT NT	WT cLTP	KI NT	KI cLTP			GluA1	WT NT	WT cLTP	KI NT	KI cLTP			WT NT	WT cLTP	KI NT	KI cLTP				WT NT		WT cLTP		KI NT		KI cLTP				Fiber volley	WT	KI		fEPSP slope	WT	KI
Neuron 1	0.406163	3.22251	0.526599	0.72181	0.650484	2.44584	0.628878	1.17782			Experiment 1	1	2.09236	1	0.730242			1601.29	1134.11	1866.27	1220.74				2.15		2.634		2.171		2.581					111.548	133.747			170.287	147.839
Neuron 2	0.498438	3.83691	0.836304	0.102287	0.72786	2.73611	0.784725	0.551065			Experiment 2	1	2.67808	1	0.738486			1130.37	1011.69	1690.06	23.669				2.407		3		2.358		2.771					119.628	117.894			167.057	151.973
Neuron 3	0.97095	1.58311	0.7801	0.507798	1.06496	1.53491	0.767954	1.089			Experiment 3	1	3.88389	1	0.284484			2051.51	150.82	2952.61	685.437				2.755		2.643		2.653		2.536					111.475	88.9486			179.77	92.7983
Neuron 4	3.29765	1.20828	1.07132	1.08568	1.92768	1.08838	0.798395	1.24565			Experiment 4	1	5.00323	1	0.77925			4002.66	3258.41	125.095	1744.9				2.442		2.421		2.341		2.59					64.2689	110.665			155.375	102.112
Neuron 5	0.562882	2.50238	0.723643	0.837894	0.557095	1.18527	1.14247	1.09402			Experiment 5	1	6.31792	1	0.985843			2.1364	5.7007	1468.78	119.303				0.9091		2.476		2.607		2.735					78.4544	163.23			170.509	189.162
Neuron 6	1.38604	0.674695	1.65152	0.890713	1.30554	0.882053	1.55081	1.01973			Experiment 6	1	1.78576	1	0.750851			1372	2033.99	16.8962	1232.49				2.263		2.25		2.821		2.711					132.344	87.4784			167.892	119.312
Neuron 7	1.63178	0.691061	1.12476	1.56511	1.24679	0.762398	0.901022	2.28733			Experiment 7	1	4.07289	1	0.675593			482.255	1.0187	124.227	630.066				1.444		2.714		2.609		2.7					155.081	129.261			176.441	120.011
Neuron 8	0.454684	0.563546	1.91654	1.40663	0.760207	1.00692	1.4058	1.92593			AVERAGE	1	3.69059	1	0.706393			808.174	1496.65	419.079	300.24				2.296		2.724		2.469		2.635					88.3789	91.451			178.044	130.683
Neuron 9	0.165648	0.671059	0.975125	1.24593	0.511058	0.847828	0.786496	1.37609										495.702	1872.61	1777.8	1463.01				2.359		2.805		2.722		2.202					87.1079	83.482			169.593	87.0245
Neuron 10	0.953619	1.11804	1.00114	1.54408	1.17304	1.2933	1.43213	0.914556										1592.79	572.451	1453.95	987.519				2.333		3.313		2.634		2.38					79.1058	73.7397			174.656	55.5832
Neuron 11	0.402318	1.43518	0.392954	1.27957	0.608927	0.825408	0.801321	1.72573										1244.27	408.128	708.899	2037.36				1.918		3.186		2.952		2.654					79.9256	64.0306			137.293	142.858
Neuron 12	1.26983	0.332193	0.694377	0.957484	1.46635	0.646366	0.884426	0.817922										721.172	562.835	345.594	79.6768				1.971		3.237		2.596		2.648					94.2195	74.2792			124.402	129.105
Neuron 13	0.209622	0.715381	1.3821	0.369574	0.297243	1.18953	1.0525	0.668075										257.962	751.658	4266.58	1248.41				1.92		2.78		2.694		2.336					76.6567				123.103
Neuron 14	0.386104	2.01222	0.617126	0.494611	0.416438	2.16964	0.712606	0.680536										711.192	326.615	263.295	276.961				1.818				2.575		2.648					123.858				194.047
Neuron 15	0.959048	1.08856	0.861414	0.0193545	1.07081	1.13162	1.27235	0.0627125										1123.04	50.7744	2369.56	98.8301				1.789				2.523		2.631					138.989				114.218
Neuron 16	0.611043	1.89722	0.069853	0.159998	0.692712	1.35677	0.181232	0.411587										382.517	340.44	1190.39	1398.47				1.587						2.769					93.6022				111.964
Neuron 17	0.812456	1.65616	0.254425	0.99037	1.02536	2.21376	0.548929	0.794248										649.178	3.2222	543.522	262.36				2.038						2.413				AVERAGE	102.165	101.517		AVERAGE	157.166	122.372
Neuron 18	0.396115	1.43669	1.9801	0.485974	0.995577	0.941685	1.66447	0.508541										514.005	196.484	663.696	1318.72										2.837
Neuron 19	2.8657	1.57869	0.824888	0.861027	2.13727	1.40941	0.828366	0.928414										538.938	1593.46	946.528	682.303			AVERAGE	2.02348		2.78331		2.58167		2.59872
Neuron 20	1.08562	1.98513	2.37148	1.35262	1.63792	2.19893	1.67777	0.93772										639.726	1482.39	390.374	9.559
Neuron 21	1.46182	0.963564	0.431829	1.97542	0.845985	1.25935	0.344802	1.27207										3708.84	333.696	688.975	1197.98
Neuron 22	1.21247	0.740961	1.30368	0.0849098	0.880694	0.519227	1.39771	0.221898										567.25	1030.23	3340.41	1331.06
Neuron 23	0.73763	1.45908	1.20873	0.206605	0.724931	1.65121	1.43484	0.408678										1107.14	1553.75	1465.99	2155.27
Neuron 24	1.95477	0.668943	0.435215	0.299871	1.12287	0.81549	0.671932	0.43414										781.076	939.079	2492.28	2827.7
Neuron 25	0.864816	1.93612	0.46486	0.0704726	1.12332	1.5193	0.778887	0.21547										119.664	832.525	1653.06	2865.52
Neuron 26	1.20544	1.2588	0.404559	0.115612	1.28959	1.27039	0.646244	0.386271										108.874	894.053	1285.14	1772.53
Neuron 27	0.60941	0.907825	0.967927	0.100763	1.12503	0.899371	1.29605	0.329226										1018.92	430.961	2145.28	256.991
Neuron 28	1.09328	1.45222	0.515752	0.052212	1.1018	1.57382	0.580382	0.146899										0.7863	27.901	495.847	2488.14
Neuron 29	0.768297	0.40364	1.12348	0.00493815	0.615562	0.463342	1.18914	0.0347711										1633.65	168.247	1955.48	2301.06
Neuron 30	1.02935	1.09275	1.95378	0.119746	1.07589	1.28966	1.60832	0.259388										2511.02	643.944	2221.68	1892.97
Neuron 31	1.01644	1.03343	2.13442	0.227454	1.1755	0.934265	1.22903	0.294214										1828.65	66.5847	3065.96	937.596
Neuron 32	0.720583	1.09667	1.08415	0.256361	0.645496	1.37548	1.06712	0.324373										1507.54	688.328	1602.12	687.645
Neuron 33	0.895258	1.81208	0.511512	0.500132	1.09676	1.7505	1.01239	0.494871										65.651	0.06829	1290.27	806.145
Neuron 34	1.05408	1.87522	0.35593	0.610851	1.28535	1.01308	0.528715	0.761133										1175.12	34.1812	2613.45	778.659
Neuron 35	1.4926	2.06764	1.11269	0.646671	0.988011	1.84757	1.29705	0.770548										3652.46	656.114	854.236	1734.57
Neuron 36	0.493857	1.06482	1.88564	0.194397	0.687009	1.0987	1.47886	0.327282										2415.6	254.751	1990.51	1642.09
Neuron 37	0.206632	4.22673	1.5622	1.58747	0.496361	2.65147	1.16762	1.11077										2662.45	174.241	2187.81	1672.19
Neuron 38	1.37355	1.42659	0.685018	0.630786	1.30543	1.52678	1.00632	0.724945										2084.61	2171.72	1727.33	1914.97
Neuron 39	1.48403	0.833117	1.56612	0.216714	1.14108	0.93733	0.994791	0.341939										2853.96	758.391	1888.64	2482.14
Neuron 40		0.751421	0.80515			0.795255	0.921741											2368.86	1601.83	3.7675	670.729
Neuron 41		1.79052	0.431591			0.862763	0.5254											2229.28	526.927	728.243	1571.63
Neuron 42		0.879974				1.0278												2213.9	370.039	5067.39	467.621
AVERAGE	1	1.42741	1	0.635383	1	1.30829	1	0.745527										2482.3	3.8006	772.636	380.543
																		1084.01	518.796	3074.6	1247.12
																		1140.42	207.689	636.492	713.38
																		653.628	80.8514	1311.17	1536.67
																		569.048	743.054	2325.29	278.214
																		594.939	596.483	2083.95	1502.87
																		391.578	100.815	1811.19	1143.11
																		1667.87	76.5219	729.452	723.436
																		935.101	144.21	1864.38	2172.71
																		1413.31	887.535	1.193	1895.31
																		283.975	787.32	408.901	68.1465
																		911.484	1741.22	2365.26	2110.89
																		609.209	105.149	1314.75	2225.82
																		318.459	787.217	2327.49	1871.8
																		411.682	1456.57	166.126	2866.91
																		1194.24	448.567	63.241	268.942
																		1131.82	4446.09	2548.66	393.691
																		771.116	3.7568	29.9753	12.3758
																		1155.89	1604.52	499.878	476.262
																		341.785	420.291	4284.79	143.7
																		1078.76	606.519	617.548	338.651
																		271.68	3964.98	198.446	582.484
																		692.998	324.98	2214.09	537.498
																		606.689	553.157	1792.22	2858.8
																		146	948.758	1981.52	189.635
																		483	0.06878	4570.36	861.898
																		1501	11.8272	3228.32	1.7607
																		296	1242.07	165.689	39.7407
																		218	1391.87	2784.35	549.163
																		520	1092.63	2246.69	1810.83
																		162	1091.68	3870.99	611.313
																		103	726.074	2518.72	353.536
																		52	467.552	793.763	523.253
																		679	387.39	117.293	976.724
																		10	137.885	1485.09	1028.72
																		1426	0.03429	944.164	1790.12
																		814	187.508	1690.41	1855.78
																		420	446.786	173.858	374.151
																		364	1266.38	1061.3	65.9852
																		337	1677.07	1258.27	904.501
																		374	1283.15	1529	2822.18
																		730	547.316	103.481	2318.29
																		318	530.346	10.5864	133.36
																		866	489.017	1851.22	1271.59
																		1037	1376.59	454.013	1881.74
																		509	866.528	2426.32	1153.16
																		563	448.743	1918.99	118.63
																		42	895.766	41.458	511.879
																		668	757.4	1971.26	1794.37
																		1117	3.5391	1033.83	308.009
																		126	2579.45	1546.66	1089.54
																		128	980.517	1867.44	7.3765
																		272	1386.02	1403.39	3077.83
																		300	351.641	1063.8	642.817
																		733	336.754	1921.56	2177.92
																		979	995.202	1829.09	1819.07
																		318	1460.11	257.885	1808.45
																		824	246.995	494.948	111.02
																		514	237.781	1719.21	1495.44
																		758	318.851	329.429	1338.69
																		106	912.235	1656.72	1553.43
																		413	3411.19	1846.07	891.885
																		696	2945.01	988.734	1591.43
																		1409	2655.19	2051.54	1596.29
																		269	3261.87	1018.1	2878.18
																		1041	1699.18	2902.56	52.6736
																		556	432.587	1147.27	227.834
																		396	1446.35	1609.96	597.609
																		14	870.457	3706.92	1452.24
																		865	2843.29	1894.48	87.5333
																		832	3305.98	965.297	839.224
																		922	732.098	862.507	1213.88
																		5	1428.79	325.581	1179.66
																		401	1357.88	4044.17	1364.6
																		680	223.012	404.201	934.121
																		1384	175.885	1320.7	521.105
																		83	270.381	1568.64	109.626
																		474	1230.68	1728.48	383.444
																		246	1.8596	2116.97	1052.23
																		29	1479.46	1765.33	259.078
																		3	1421.79	1627.03	428.62
																		905	1597.67	0.01639	75.8544
																		215	1031.64	1527.19	716.113
																		80	248.57	1639.14	1616.64
																		11	16.6049	501.875	5.5278
																		209	126.834	12.8489	1357.17
																		1543	1496.84	870.266	949.872
																		171	797.466	1883.81	337.249
																		136	2662.14	759.334	1472.92
																		45	73.1467	958.272	971.322
																		562	888.296	645.825	807.477
																		1373	2156.92	814.399	1225.2
																		445	1697.01	515.77	1284
																		161	33.0355	2189.15	229.562
																		387	166.894	1774.07	302.182
																		535	1603.04	1986.3	1860.8
																		1845	3010.33	733.39	274.713
																		276	1485.14	878.219	968.642
																		136	2796.82	1184.91	1478.04
																		382	978.736	883.363	1739.93
																		494	813.753	688.594	831.593
																		986	3480.18	188.406	1423.89
																		124	2178.76	996.363	656.599
																		947	2000.77	623.588	50.2381
																		719	2415.31	626.364	355.325
																		492	1633.18	286.12	812.274
																		548	1.3333	4881.86	311.31
																		323	342.493	2669.03	1499.46
																		315	134.191	1325.49	671.445
																		299	673.543	53.4816	588.828
																		534	168.15	833.902	1329.65
																		781	270.534	584.812	870.416
																		348	2506.53	1626.98	541.606
																		550	2562.4	1910.12	552.248
																		898	480.74	1043.36	1398.9
																		1399	206.37	836.436	895.02
																		368	43.2176	1335.29	17.6626
																		1105	2155.95	1089.68	1911.02
																		325	1689.55	1368.56	594.238
																		448	461.104	2.761	562.455
																		54	414.255	1194.97	285.991
																		1727	195.631	2315.12	30.8175
																		3180.4	1610.77	1923.4	2204.81
																		3807.43	3287.82	1975.46	3156.31
																		3284.17	1442.87	251.323	1788.32
																		3154.42	4653.16	868.228	1579.39
																		971.127	917.614	131.503	1100.1
																		1279.57	15.2941	4.2222	826.123
																		818.768	7816.96	60.2996	1018.46
																		1573.26	1248.8	1353.1	144.025
																		2669.21	419.392	834.842	1053.16
																		504.159	486.77	1114.59	964.182
																		1591.87	1503.26	170.744	1071.35
																		250.81	1537.18	1178.08	1164.04
																		553.664	19.6987	1448.78	564.135
																		1669.18	1269.66	955.303	1591.45
																		716.799	752.008	482.879	1239.54
																		552.82	57.7624	1378.7	1107.81
																		429.679	1.6437	416.447	1348.52
																		1265.43	637.237	2603.54	7919.91
																		0.01681	500.272	838.259	581.087
																		0.2464	676.275	199.747	272.603
																		39.5029	562.171	77.6347	563.583
																		488.601	73.5777	1541.71	3075.35
																		722.397	103.722	1.9607	378.582
																		1257.41	818.568	1483.06	3614.18
																		1089.69	129.927	34.3923	5263.21
																		484.858	1138.03	760.782	2466.55
																		565.33	2958.48	1490.5	5554.03
																		794.662	937.829	3153.51	3188.49
																		983.358	2695.88	1559.86	2519.34
																		434.792	2173.37	1076.75	5073.02
																		941.967	1164.13	144.698	3548.03
																		546.547	1722.84	133.214	2570.34
																		902.16	434.649	896.516	2033.58
																		1160.23	4184.69	790.309	3474.64
																		135.045	2671.13	616.435	11.8421
																		745.047	1252.2	605.189	5437.68
																		1356.23	1588.28	2651.09	3459.96
																		1260.1	883.426	1565.92	1206.58
																		1722.34	1235.1	2049.45	2777.49
																		854.032	668.022	570.53	2502.32
																		1883.33	2746.37	728.706	2386.93
																		0.01835	1379.72	1952.65	2774.24
																		2189.46	2853.38	1519.59	166.604
																		3805.39	423.887	992.066	2077.48
																		3377.87	1982.49	2220.94	2204.57
																		1231.61	530.731	305.337	4554.38
																		915.208	2780.29	2003.52	1734.05
																		2098.32	893.273	3158.46	1653.52
																		728.654	312.304	1457.68	515.587
																		1704.62	4401.96	1802.77	1707.67
																		1671.65	197.581	1554.66	614.38
																		195.158	647.492	368.81	1094.28
																		1018.15	2108.18	1321.32	3841.27
																		288.229	58.6683	1535.95	1497.07
																		1210.87	2043.82	4817.39	1119.17
																		1493.4	1408.73	1098.27	878.224
																		1897.2	895.566	1615.85	2398.05
																		1820.54	1687.28	138.978	1829.97
																		0.3645	501.803	2424.95	1970.91
																		426.389	1184.48	1621.98	2714.24
																		1.3471	803.241	1650.48	1792.9
																		1045.09	1576.45	0.1752	2378.95
																		406.43	525.841	1548.24	997.611
																		36.1304	1781.87	1601.52	2364.21
																		94.4343	505.851	2108.9	1776.6
																		5.4706	1810.04	1182.3	1827.61
																		0.02174	799.855	972.162	2921.01
																		34.5369	1708.91	1479.94	2200.44
																		431.674	1325.98	4412.44	3738.29
																		140.439	1520.31	1390.34	3163.61
																		659.174	1822.58	1768.24	1243.15
																		93.9579	2971.45	2433.79	1135.51
																		803.756	1075.8	1657.32	984.452
																		952.837	1197.88	1693.88	996.827
																		412.063	2.1724	1290.19	1810.74
																		42.3327	460.515	1834.39	2042.87
																		12.3607	665.997	651.989	1654.5
																		32.3005	461.809	2469.83	2281.65
																		41.7478	2578.32	1775.61	2296.87
																		82.0033	752.54	2057.22	2722.15
																		0.279	353.002	392.142	976.744
																		6.616	391.738	2248.19	1890.37
																		2.2928	837.83	1147.83	2007.94
																		3.9133	2344	1205.18	1282.6
																		76.8673	975.531	2722.81	2272.11
																		0.044	2677.71	512.061	1688.48
																		0.2179	122.332	1195.73	3393.23
																		206.127	631.614	1077.12	1378.44
																		128.034	834.448	1090.44	2214.48
																		98.9369	1084.2	1088.13	3274.64
																		0.001565	1904.97	299.957	1358.21
																		0.002475	30.434	943.263	2816.18
																		342.059	7.2364	0.006623	3329.33
																		0.0102	1370.31	1880.11	3185.15
																		335.385	279.764	343.605	1568.43
																		1.6825	758.68	2726.21	2528.67
																		63.6843	1378.31	2685.05	4532.27
																		600.597	1441.74	993.971	2739.07
																		264.673	180.305	1108.37	2294.14
																		1671.01	853.774	1363.71	4315.72
																		2663.24	1501.36	19.8546	1775.49
																		169.91	1005.71	355.417	3204.96
																		245.164	1384.72	563.079	5957.11
																		1446.95	9.6359	1302.72	1964.66
																		2221.46	2184.89	17.1366	1384.81
																		253.927	1054.34	1210.52	1956.2
																		1184.46	152.5	1440.56	2024.28
																		721.075	89.8587	2081.8	154.418
																		1236.91	524.743	690.106	2797.77
																		578.082	304.289	701.356	2323.27
																		1143.31	58.5067	2704.05	1143.36
																		1259.69	475.468	1249.78	2209.61
																		869.191	2093.98	2446.99	166.859
																		1175.23	1147.31	830.184	2091.42
																		2170.08	1512.58	603.234	2162.67
																		1847.42	826.135	723.989	324.172
																		2622.36	22.5935	1290.27	1501.16
																		3785.38	1179.07	500.833	699.466
																		2229.25	1517.52	1967.44	414.282
																		6092.3	1238.06	978.247	1466.01
																		1530.08	8.2018	1097.73	440.32
																		7987.22	1011.26	2553.36	2131.37
																		6521.87	397.346	1662.43	346.06
																		168.441	591.501	693.66	219.898
																		5534.51	1330.74	1285.73	2540.62
																		2134.84	1510.58	902.038	1896.4
																		2974.88	1742.81	4959.55	361.418
																		4177.28	1422.18	3861.58	28.7371
																		1314.96	1015.18	3079.54	1079.71
																		2049.38	1320.32	3972.08	1905.23
																		1622.59	1892.38	3886.47	880.229
																		2119.54	1251.77	3437.37	1500.81
																		1285.25	284.133	3173.94	3137.37
																		3034.09	43.5439	3571.21	1114.17
																		2505.35	1763.13	1.9735	1150.24
																		1830.77	65.3186	5429.73	3131.7
																		1828.71	91.8778	6463.53	138.202
																		594.317	1494.06	1973.73	1931.88
																		1717.43	2070.92	4514.75	808.511
																		1614.55	1052.01	3689.41	1007.02
																		3507.48	4640.57	1608.91	1311.7
																		802.695	1482.03	1156.39	1107.92
																		1547.14	978.968	4798.22	924.685
																		103.086	3055.82	4451.69	1073.54
																		1566.9	54.3711	2239.26	1036.56
																		935.683	1488.17	2871.04	97.9427
																		859.199	3482.56	1154.94	28.5023
																		858.593	537.417	3435.58	1144.37
																		1104.79	579.254	4999.8	89.6602
																		1226.87	229.054	2814.26	1139.62
																		578.43	0.8018	4365.93	492.288
																		274.447	2214.86	2089.05	42.025
																		526.043	745.483	3405.11	1405.97
																		1125.05	875.94	2711.46	898.231
																		917.639	807.736	111.36	183.031
																		1348.23	542.896	1628.21	1528.38
																		550.304	1582.72	3587.81	921.021
																		825.626	333.829	5281.26	1185.6
																		1605.71	55.6598	4270.91	741.906
																		1425.02	630.584	346.257	1500.73
																		1639.88	241.095	3647.16	41.3797
																		83.5161	1378.99	3337.9	413.817
																		387.197	395.84	2001.25	208.16
																		496.688	659.781	1572.04	942.034
																		1202.34	911.038	2058.22	919.912
																		331.951	572.563	3527.25	142.28
																		690.073	291.143	2175.12	4032.37
																		565.971	629.953	3413.99	437.976
																		515.275	546.897	1369.98	1626.92
																		273.178	1056.58	2972.57	1016.64
																		1322.86	1291.26	2304.86	851.505
																		703.344	1736.12	927.702	847.319
																		394.594	481.869	928.692	656.188
																		105.429	711.396	4673.69	748.652
																		1124.16	9.0095	932.181	526.731
																		1027.1	1094.24	2163.77	348.158
																		739.332	114.948	4121.38	1270.35
																		159.401	844.625	528.007	1344.51
																		37.5578	635.006	4889.59	205.509
																		209.855	405.625	2812.87	721.982
																		919.259	808.579	1271.93	1707.14
																		799.667	1454.9	1713.7	4001.09
																		1442.42	833.964	292.66	523.608
																		820.963	238.398	2459.67	926.497
																		1946.03	1200.42	1180.43	320.581
																		323.453	500.435	1987.24	1302.33
																		1057.91	1060.04	2541.52	1100.32
																		330.18	59.0814	3338.11	218.773
																		172.257	1273.11	2708.1	1214.51
																		1044.1	949.818	4865.03	2012.4
																		913.368	1175.97	2666.87	3136.73
																		712.486	574.776	2616.03	3506.12
																		1812.33	247.914	3300.16	600.864
																		872.169	791.177	3817.73	171.357
																		2283.2	40.1708	2090.13	2900.87
																		623.591	353.798	1666.4	1989.64
																		366.316	224.966	125.541	3908.12
																		96.9309	370.749	1581.38	2800.2
																		440.388	874.277	421.421	3619.92
																		413.68	747.907	100.804	3461.23
																		874.893	1508.62	2739.79	4029.44
																		445.202	863.023	315.972	6647.7
																		98.4608	583.49	2569.26	3275.22
																		808.644	1002.56	645.654	2082.35
																		640.296	1065.3	4984.88	2633.21
																		706.6	1409.17	1752.61	2963.31
																		827.073	715.468	3361.36	2263.55
																		830.476	578.677	1211.05	3381.78
																		250.917	1129.17	7601.72	1064.37
																		1065.45	1758.09	1214.55	2559.76
																		1658.79	343.39	2218.43	3894.03
																		120.089	54.3486	568.46	5904.23
																		7.9181	384.274	4003.23	2910.11
																		64.7862	411.656	2650.74	3297.02
																		439.153	0.9176	1437.44	1236.96
																		12.27	113.345	280.825	3044.73
																		650.933	760.484	1845.46	6737.18
																		892.44	128.001	1491.3	10616.5
																		1159.52	567.235	135.474	2060.9
																		341.41	177.945	1350.57	260.246
																		929.137	814.237	665.808	8519.13
																		142.321	444.338	1361.49	148.396
																		210.327	1775.57	736.203	615.32
																		1057.36	576.408	1345.42	338.784
																		16.9341	15.2528	1975.53	204.894
																		841.41	2109.43	427.81	498.73
																		631.354	46.3666	463.961	6160.3
																		489.681	67.7293	2826.56	6228.78
																		4.3828	112.095	105.006	281.455
																		359.745	614.117	2981.76	6737.98
																		733.115	758.138	937.565	3474.93
																		58.7133	951.659	1580.53	493.803
																		635.126	603.692	998.818	270.873
																		896.241	234.011	1323.63	3081.35
																		690.766	76.8289	424.097	10585.3
																		7.3907	280.593	670.179	2648.49
																		798.943	402.077	649.868	6894.46
																		116.722	6.3449	128.339	1850.89
																		722.959	914.101	1131.88	4798.98
																		839.17	60.2104	909.183	2922.63
																		361.024	3.9306	1228.55	3936.54
																		199.377	318.805	3375.96	3133.68
																		1355.42	771.245	141.6	5238.66
																		375.742	4.4229	1426.56	480.797
																		278.068	1229.68	1508.11	477.218
																		407.439	595.276	973.067	6959.89
																		27.5316	1391.13	70.5361	191.871
																		2.4203	22.5619	2280.26	4168.12
																		232.562	872.007	726.629	219.848
																		758.603	395.326	3235.9	3153.35
																		780.59	0.02623	1285.49	1180.34
																		72.0889	939.064	146.15	9271.01
																		448.038	640.585	7728.4	125.726
																		231.812	1005.05	2055.8	94.8547
																		567.262	18.8867	478.233	356.371
																		642.359	772.481	870.556	186.266
																		338.581	753.622	605.23	5.3234
																		1440.9	14.6018	1317.76	4.5792
																		111.032	26.7296	1010.46	0.4815
																		1479.09	0.3561	2317.06	0.01964
																		100.865	3.7229	1396.96	394.817
																		339.653	942.574	1969.96	298.269
																		530.619	903.483	1400.63	0.8726
																		1126.36	533.442	1246.71	60.415
																		982.277	707.383	1821.12	194.45
																		0.1809	166.34	59.5466	16.6093
																		1022.91	561.984	210.664	90.7441
																		548.839	17.7077	36.2533	70.2264
																		344.713	112.197	8.8204	70.8491
																		845.655	4.2126	530.637	1.3
																		837.407	182.25	2534.32	78.8192
																		155.963	15.5385	571.005	2.3726
																		254.321	171.514	1644.84	0.01245
																		330.571	2755.84	1244.81	320.158
																		234.937	378.764	1829.63	173.297
																		1245.42	288.568	10.1685	42.0941
																		183.645	0.8008	756.458	51.0063
																		154.115	1157.88	183.41	70.5728
																		773.72	24.2379	319.446	169.546
																		552.087	12.3245	29.4102	375.652
																		444.504	848.586	3.1489	156.543
																		451.695	1077.45	74.9567	494.515
																		550.271	548.656	86.1007	122.55
																		1006.3	552.052	973.625	21.192
																		838.88	8.2308	2115.38	116.681
																		719.227	1722.6	324.419	426.356
																		320.146	562.484	444.653	10.9565
																		217.833	90.9852	1.4938	399.337
																		680.095	492.82	50.3878	253.204
																		12.1602	1141.82	390.315	7.4973
																		315.543	695.32	41.4244	138.005
																		1377.67	747.391	292.473	15.6578
																		901.286	503.327	399.887	72.4202
																		1091.93	204.635	461.362	68.7627
																		799.64	72.6044	137.72	0.1055
																		814.773	145.355	122.398	1.3097
																		282.601	19.1176	124.121	93.7235
																		333.113	266.742	198.296	51.6426
																		283.493	891.039	244.553	4.1131
																		507.48	225.056	393.146	53.6844
																		348.492	336.855	385.684	312.927
																		170.65	319.215	347.767	283.14
																		340.802	394.183	246.848	159.259
																		0	309.692	411.384	8.16
																		282.249	359.664	323.147	0.05944
																		149.24	219.641	29.7903	9.1129
																		66.6851	871.321	19.7549	189.657
																		918.207	744.583	434.099	331.595
																		193.003	190.442	377.685	0.04188
																		198.816	0.3857	907.389	15.3207
																		1308.03	821.083	1109.38	117.724
																		1454.45	12.2308	593.196	0.4114
																		96.4765	195.002	13.9432	45.141
																		898.786	14.9957	1165.08	74.7382
																		729.064	5.9816	1.1586	107.462
																		1051.8	110.861	893.737	0.3456
																		835.886	49.0736	225.827	201.093
																		590.535	1113	2.3184	210.819
																		267.491	374.671	110.86	6.6715
																		1494.29	1089.53	1398.42	58.2949
																		102.256	567.747	580.137	6.3003
																		1468.24	1309.38	1.2638	0.003185
																		971.726	826.791	421.16	9.5754
																		85.8351	1345.49	252.536	4.0355
																		294.305	869.694	1.6454	339.078
																		1131.49	752.706	61.9189	2.7438
																		389.486	439.047	183.235	1.1989
																		3.446	2035.43	112.236	104.59
																		681.448	1537.53	465.483	3.215
																		610.518	581.574	630.129	308.581
																		478.923	11180.6	160.33	8.0171
																		764.211	527.271	116.954	25.3069
																		333.572	1219.39	345.661	1.2016
																		1258.65	332.671	95.2759	243.535
																		358.758	862.096	155.784	317.399
																		411.628	967.948	50.3254	5.4503
																		585.729	891.236	493.468	28.6475
																		394.125	1631.2	35.2128	10.7255
																		374.171	1328.03	61.3021	12.0779
																		596.382	29.8415	80.3744	233.139
																		964.455	522.098	72.8965	406.874
																		692.308	385.257	384.127	27.3049
																		12.5797	2441.51	732.615	130.408
																		1576.72	653.953	309.954	82.8126
																		552.389	604.232	44.5432	13.1226
																		836.614	646.224	277.993	0.05455
																		6.2571	870.575	108.882	51.4669
																		821.615	920.65	1.2857	116.885
																		443.353	1244.63	375.423	79.6114
																		270.025	1060.43	464.888	19.6074
																		574.627	1281.71	366.848	28.6056
																		248.871	2840.88	294.406	0.4196
																		67.4134	522.92	262.587	459.166
																		120.627	930.582	53.1016	35.709
																		124.794	1515.68	573.137	173.768
																		1333.24	982.091	485.369	0.005051
																		333.008	1799.55	344.272	20.1879
																		332.8	1727.79	701.551	0.0231
																		463.214	1480.23	84.2662	93.8841
																		243.149	1166.73	829.344	0.8681
																		675.656	822.519	111.644	6.4903
																		165.513	542.466	1139.07	242.093
																		248.993	814.155	333.454	28.8089
																		21.5407	859.336	389.688	3.392
																		467.791	859.081	773.775	186.266
																		219.813	540.192	194.09	160.987
																		249.677	1448.81	780.796	82.8097
																		351.729	1665.24	519.223	9.8673
																		167.581	812.601	378.998	288.285
																		25.7978	251.025	711.001	6.8959
																		963.874	992.09	357.911	154.261
																		1368.8	400.162	360.387	5.9293
																		2046.36	119.454	268.624	107.989
																		110.395	322.995	328.568	51.9052
																		150.329	1412.69	370.995	66.3389
																		1029.31	404.2	1047.4	30.7781
																		1792.63	429.069	1078.96	0.1033
																		1178.67	1765.89	639.904	34.3929
																		1165.09	1891.99	600.394	5.0822
																		2154.58	208.589	16.1162	110.633
																		257.314	744.196	584.068	2313.54
																		650.498	235.451	582.091	117.432
																		48.6009	203.1	1115.3	79.7381
																		662.712	286.212	348.234	295.924
																		494.942	1442.92	918.816	2070.49
																		677.834	92.2436	1221.83	96.1988
																		92.3801	803.766	0.1781	95.1562
																		1219.48	943.422	601.445	0.2412
																		672.721	534.828	427.146	114.471
																		235.135	716.599	423.811	47.1533
																		843.723	999.403	247.817	59.9368
																		705.623	1230.3	18.1875	261.925
																		536.288	2023.79	806.96	36.002
																		1548.47	812.823	1107.82	267.235
																		144.601	2321.45	228.307	71.0819
																		366.274	846.039	69.0943	57.5851
																		153.53	102.246	395.841	351.211
																		1965.07	288.924	165.73	64.0772
																		753.67	2158.76	264.774	1276.3
																		93.2733	1627.88	653.547	904.315
																		285.338	84.3103	215.385	62.6743
																		704.712	238.841	282.462	90.6964
																		198.403	821.346	1517.06	134.626
																		134.672	290.69	159.049	21.6292
																		41.0808	253.86	522.794	221.405
																		64.269	2314.34	1978.9	147.257
																		1607.38	672.925	1016.23	572.562
																		628.576	976.001	167.141	31.365
																		1447.29	540.267	337.149	279.161
																		529.312	40.4944	1384.31	347.21
																		1357.86	839.917	37.883	50.6573
																		39.5352	2022.12	331.589	104.336
																		1333.22	708.18	701.374	85.6897
																		536.247	294.243	593.275	70.0254
																		90.2945	197.889	2.4149	293.166
																		1308.18	165.787	678.915	73.1654
																		503.289	2314.63	108.817	45.1624
																		1417.75	97.1557	2.9722	418.793
																		67.979	706.588	221.369	427.642
																		1071.44	689.655	1.8263	49.8018
																		1076.88	3268.46	512.174	31.2865
																		317.399	744.937	325.062	267.168
																		1085.75	2480.57	602.064	23.6991
																		238.394	493.334	154.385	72.7518
																		1492.92	2747.94	170.564	6.6215
																		513.026	791.281	690.383	137.434
																		1250.53	527.198	777.21	21.8919
																		45.1029	1424.33	317.701	69.4725
																		721.715	1121.92	354.129	244.38
																		829.69	1359.98	489.29	0.1097
																		80.2733	2244.53	74.1092	118.899
																		216.331	1159.38	1072.21	19.5298
																		792.875	753.518	51.4014	205.564
																		484.258	254.587	85.6907	115.519
																		55.78	2041.77	110.93	141.639
																		256.217	83.7364	113.865	177.975
																		513.976	223.087	181.465	29.516
																		85.8516	436.284	251.286	25.0347
																		20.6707	119.419	30.0081	24.0683
																		468.089	217.774	84.7432	439.617
																		1216.2	35.1525	259.33	30.3362
																		88.7519	1271.62	436.91	112.278
																		1267.99	200.935	270.978	262.33
																		596.729	753.788	166.392	38.4652
																		472.254	1016.37	460.028	75.4121
																		340.2	323.215	143.99	10.6773
																		225.4	731.184	162.357	481.772
																		1134	258.92	81.0517	256.598
																		153.9	1197.02	407.873	247.594
																		1545.7	736.217	507.263	261.71
																		186.9	5.8113	273.589	330.338
																		723.2	179.739	980.839	7.8343
																		1507.1	560.453	99.1635	44.7692
																		885.7	5437.53	1828.03	288.038
																		1281.7	4826.82	1950.69	38.0768
																		877.6	908.669	93.4373	188.275
																		1176.9	711.625	715.323	461.095
																		742.5	2247.6	788.869	362.723
																		1115.6	1294.92	895.348	43.189
																		1104.5	422.424	149.057	55.0781
																		763.3	2428.31	459.382	22.7778
																		224.6	1798.41	336.63	260.949
																		755.3	3374.86	587.538	552.16
																		1473.9	876.768	212.017	256.233
																		1364.7	4916.75	238.79	26.7294
																		3448.5	3704.77	981.179	88.3069
																		1568.9	1777.59	619.189	113.189
																		1366.5	3689.61	495.994	31.8828
																		2527.9	831.833	367.679	391.55
																		1795.4	3771.42	391.562	92.1782
																		1220.3	5714.61	120.42	26.3366
																		1547.9	693.98	1140.81	225.544
																		591.3	4086.18	572.354	11.7143
																		1409.1	1348.88	215.984	263.28
																		130.2	6227.34	1451.88	371.647
																		834.3	110.8	127.765	81.0883
																		74.6	6559.11	668.758	78.7917
																		2004.8	5892.11	516.019	308.529
																		79.2	505.845	150.861	61.6205
																		2362.2	72.25	770.164	6.6667
																		3927.3	1701.95	228.469	67.8615
																		101.8	6066.08	19.2168	1.0535
																		993.7	9241.76	278.976	158.018
																		799.743	38.8333	379.14	308.228
																		1548.66	2012.75	6.8657	29.4081
																		1221.11	710.251	334.824	93.0293
																		1786.52	366.567	653.855	64.5515
																		846.933	254.861	34.5833	839.256
																		2379.04	1344.08	483.345	161.61
																		405.461	280.762	313.907	100.955
																		250.552	75.9894	416.478	161.462
																		1576.47	140.983	119.546	471.598
																		492.824	1767.91	9524.9	71.8827
																		896.052	919.966	934.22	59.6046
																		1083.78	585.443	401.971	169.82
																		686.996	96.5232	800.206	119.985
																		1958.34	410.086	895.823	162.703
																		778.088	2131.91	527.483	305.96
																		866.61	756.329	196.797	72.7937
																		1648.74	98.8383	705.167	81.4
																		795.807	1260.78	2716.47	57.6453
																		952.794	165.278	684.648	275.451
																		1746.16	286.529	3143.59	529.856
																		2088.28	189.495	1352.5	133.405
																		1105.58	1053.27	2009.8	67.4396
																		1996.04	1442.06	0.8219	0.1465
																		526.593	905.466	3.444	7.49
																		2102.87	937.99	212.663	26.6096
																		2048.96	13.0395	1517.4	125.103
																		1121.72	882.012	521.425	124.149
																		1140.31	142.636	979.215	891.277
																		2417.27	14.1111	1115.53	1370.56
																		1017	620.372	804.741	1483.23
																		1446.29	2780.57	1234.51	1273.08
																		3374.17	35.2652	1518.32	1561.64
																		743.521	1444.48	1898.59	121.036
																		1808.73	379.869	409.736	1255.15
																		2073.11	249.664	589.958	1400.84
																		881.089	1508.72	158.157	2062.67
																		872.906	67.4865	202.764	1743.33
																		432.519	87.6828	1364.67	2157.06
																		2755.53	93.668	2193.82	1901.49
																		479.762	817.169	1511.83	945.737
																		2345.77	1280.06	620.371	1676.59
																		1900.53	90.0858	810.476	1323.29
																		927.285	1347.19	2260.76	1091.49
																		1412.43	55.9681	3494.43	1871.84
																		1173.97	144.773	2144.34	1616.13
																		2415.1	1119.35	1543.68	1994.63
																		165.354	1288.27	2756.73	1980.01
																		588.859	1516.09	812.22	3566.46
																		514.429	296.952	1529.04	1641.66
																		79.024	2428.79	598.268	2917.07
																		130.23	2766.63	1059.04	3052.3
																		346.346	2207.69	47.4782	1375.77
																		100.526	158.329	1543.76	429.988
																		29.3139	516.828	850.932	189.218
																		48.5981	1168.09	1705.89	1470.76
																		211.619	1083.72	172.955	189.509
																		314.197	1496.5	1336.05	138.854
																		123.57	373.463	46.753	342
																		6.7689	1329	1098.81	1231.73
																		16.555	2390.69	2269.63	1517.63
																		388.198	108.686	967.978	1198.07
																		38.6689	757.489	177.005	1169.2
																		50.9876	498.382	1199.66	3638.33
																		102.882	101.854	1075.46	769.054
																		935.09	1018.36	147.747	77.4303
																		76.4876	1936.64	3.8356	174.482
																		1602.94	341.622	1.6424	1076.64
																		59.3474	306.609	367.643	778.955
																		17.4607	171.535	286.177	550.454
																		16.3091	338.272	96.1169	1358.2
																		403.539	47.2941	729.835	211.411
																		278.768	619.064	1192.46	1793.59
																		50.9607	129.658	94.8222	144.652
																		77.6619	381.142	511.895	134.249
																		196.236	1019.58	776.565	280.813
																		83.9397	166.75	1745.74	269.355
																		909.909	466.75	887.8	124.529
																		149.556	32.9641	1527.1	978.071
																		219.729	680.299	437.688	4381.93
																		1000.5	206.921	1372.58	84
																		1088.59	1460.91	589.585	876.52
																		315.968	1451.45	222.208	1442.12
																		1558.42	114.335	1382.82	271.355
																		60.0649	153.866	93.9578	1245.38
																		193.876	1379.18	131.661	1333.54
																		280.617	586.684	600.374	1563.22
																		240.762	102.64	883.269	1436.71
																		699.016	1957.19	118.882	1648.59
																		975.43	140.436	285.42	258.627
																		16.4264	263.98	1277.47	52.5248
																		2097.04	545.86	1221.36	423.314
																		137.219	1010.25	221.639	495.824
																		547.708	1008.08	363.781	36.9012
																		296.548	187.167	91.6644	222.786
																		15.7556	739.091	118.798	462.048
																		10.2839	1158.43	180.457	83.1991
																		557.489	1273.77	734.629	61.8162
																		887.269	1116.3	2365.48	854.824
																		595.777	706.039	1155.4	454.706
																		164.391	724.768	533.071	32.627
																		221.548	196.798	27.2121	293.178
																		575.865	381.732	201.865	467.757
																		1157.33	1637.66	489.979	642.645
																		210.136	522.718	44.8475	121.089
																		137.201	1741.66	62.1257	723.757
																		614.319	440.783	94.6289	770.749
																		113.592	1407.07	88.3128	539.439
																		605.103	2456.62	360.576	986.968
																		438.972	817.696	2112.83	335.924
																		462.363	841.373	1368.51	573.278
																		431.321	818.615	697.64	1099.38
																		937.475	708.499	31.9133	157.423
																		150.236	944.064	481.875	387.914
																		271.683	523.031	1195.84	271.366
																		367.647	287.338	176.805	412.32
																		983.688	206.352	1631.85	800.864
																		621.14	74.6875	81.1036	1017.58
																		401.36	149.103	638.9	1418.78
																		849.13	734.167	771.721	835.186
																		341.848	984.959	2224.11	784.23
																		874.425	1611.87	70.0608	651.919
																		386.159	166.363	1033.95	1052.25
																		294.625	1158.52	52.5819	682.327
																		763.467	1004.75	229.69	68.6264
																		476.028	2084.69	190.019	1828.84
																		1098.8	376.793	232.115	69.6022
																		378.287	666.912	643.043	1763.91
																		284.284	459.191	117.936	709.059
																		934.991	276.468	49.6791	149.684
																		635.551	2147.52	31.2116	398.302
																		87.0442	1792.13	232.022	953.264
																		794.637	3067.55	626.988	109.939
																		561.835	377.339	65.6346	1359.02
																		245.432	2687.18	550.884	1378.3
																		514.056	840.396	53.1214	196.759
																		87.1698	1856.86	145.312	259.159
																		1231.28	3957.99	61.669	219.858
																		787.309	3387.95	348.762	145.616
																		273.41	131.474	133.812	3822.55
																		2464.31	630.2	633.143	481.945
																		605.199	2331.88	257.932	788.723
																		106.958	3494.09	87.854	135.588
																		257.839	295.841	181.119	1538.17
																		174.348	1559.71	843.783	2037.95
																		158.329	189.605	745.515	79.4658
																		616.306	179.723	347.316	567.398
																		535.556	3608.05	320.369	470.61
																		1762.47	3517.26	77.0412	652.988
																		1048.15	1750.01	395.326	441.883
																		192.799	1636.59	724.807	352.191
																		632.304	2538.5	323.998	656.436
																		216.009	3801.19	704.502	880.646
																		308.145	2922.63	115.208	445.894
																		512.378	1997.7	533.811	1053.31
																		102.332	733.096	1317.66	1652.21
																		370.051	1446.19	686.576	628.336
																		739.505	1355.7	29.7273	69.1357
																		7.3931	3066.07	788.824	236.311
																		450.784	2924.13	895.632	42.0616
																		339.888	111.76	787.06	1106.41
																		1077.95	296.835	1345.23	776.922
																		202.707	2285.02	228.335	113.508
																		44.602	4151.46	793.429	177.838
																		90.8487	768.473	555.172	313.89
																		1481.44	1500.42	1884.16	1494.56
																		6.2209	2810.25	1126.77	1760.03
																		586.478	2619.52	194.433	102.337
																		132.067	1097.82	194.853	391.078
																		544.08	1718.59	244.696	466.944
																		226.023	800.554	829.338	1787.45
																		981.706	4528.56	722.614	230.833
																		191.42	1063.25	62.6416	1002.84
																		738.129	5178.39	78.9399	473.159
																		951.726	2711.35	1436.21	904.577
																		799.207	2890.5	817.467	185.302
																		1541.57	1584.96	827.409	1405.16
																		863.344	2051.78	766.017	491.607
																		35.8869	174.771	118.66	1709.31
																		931.015	1916.72	2325.51	837.308
																		629.768	2244.17	1179.79	685.326
																		77.7708	646.929	311.911	441.548
																		493.122	3983.6	1916.27	901.562
																		696.801	2457.82	277.543	903.24
																		638.572	38.0064	216.177	1157.31
																		60.0433	1590.92	121.278	459.233
																		304.305	3546.9	274.349	188.786
																		803.606	554.703	433.243	1018.01
																		154.557	1230.11	568.497	339.041
																		112.684	93.3586	41.4752	195.331
																		120.425	194.062	92.7206	440.28
																		389.841	396.11	59.5238	315.845
																		824.804	45.2342	197.802	1130.72
																		139.129	746.335	674.485	119.072
																		265.964	761.306	168.94	1216.52
																		1660.71	999.286	36.4372	968.236
																		145.937	1029.32	310.058	467.447
																		188.826	1127.81	2494.7	253.823
																		125.066	450.306	1122.08	1196.76
																		127.27	82.5484	1128.46	722.127
																		1987.78	69.0214	190.692	1061.74
																		161.654	66.5328	926.006	156.82
																		712.74	63.3301	750.454	1065.77
																		1067.84	745.39	287.762	1656.64
																		901.096	110.917	796.109	232.542
																		634.225	150.527	191.851	1279.23
																		1844.02	91.6497	188.584	613.414
																		597.492	242.083	1065.66	1848.3
																		26.8252	534.056	48.6749	542.289
																		1819.02	291.921	508.877	103.646
																		2150.86	231.8	161.719	352.636
																		350.333	510.149	466.583	942.855
																		464.703	133.703	263.219	828.774
																		652.852	986.845	146.881	147.658
																		1196.45	290.935	35.4516	543.652
																		215.099	145.947	1102.07	153.577
																		1975.88	398.515	11.1825	1126.84
																		974.907	438.142	50.5498	76.1691
																		1527.5	799.731	322.331	2196.53
																		840.294	2559.99	37.5444	258.76
																		1154.73	120.257	31.0643	385.788
																		1031.72	1165.17	67.4297	35.0824
																		222.825	257.372	95.1901	581.094
																		1267.79	1873.15	67.9325	167.225
																		209.804	475.751	173.84	193.006
																		525.841	49.2139	116.157	1183.93
																		746.721	514.558	36.8736	1956.98
																		913.817	1800	249.935	41.1307
																		1060.04	524.128	52.8657	1226.9
																		727.159	238.413	159.191	238.806
																		1274.37	325.028	88.6985	1229.94
																		903.931	2101.65	71.4162	495.101
																			1704.55	175.114	354.136
																			135.202	199.59	1288.39
																			1312.89	1955.04	1569.59
																			973.73	269.75	1206.62
																			784.92	213.89	483.224
																			728.284	60.3333	2062.9
																			1686.1	623.129	119.961
																			1070.13	260.59	1277.92
																			1098.18	149.364	110.35
																			2084.22	1355.3	877.28
																			942.585	1796.81	85.2013
																			753.729	1899.78	580.514
																			2560.53	259.337	66.7699
																			1947.08	78.1477	1828.18
																			2923	59.9914	74.4947
																			1239.61	66.2299	166.522
																			1428.36	395.374	796.08
																			866.936	392.78	251.243
																			1206.72	590.393	1747.08
																			2210.85	1177.91	2348.89
																			372.436	331.138	727.119
																			109.968	170.15	849.5
																			2579.9	390.211	239.044
																			2389.26	22.6479	801.519
																			3474.21	638.856	574.875
																			2241.49	1766.34	2450.97
																			1326.14	418.205	192.807
																			507.407	525.866	364.489
																			2834.53	597.818	118.161
																			3364.11	78.7927	21.1277
																			98.2768	2313.81	1614.88
																			1601.41	1739.68	55.3607
																			4522.31	615.826	253.657
																			2115.28	683.326	168.44
																			1303.95	54.0704	48.5744
																			932.8	467.583	164.253
																			2284.7	348.442	170.777
																			1875.92	351.716	97.8097
																			1702.05	289.757	82.7255
																			2900.69	631.111	540.751
																			20.4677	499.232	36.7259
																			2201.37	682.021	828.696
																			2562.72	1537.97	620.511
																			3350.68	355.258	129.46
																			3439.62	469.616	551.57
																			2858.52	103.796	104.664
																			2339.51	80.6092	104.769
																			1222.12	17.7167	488.485
																			3634.97	49.9304	1236.08
																			54.3556	1368.19	157.402
																			628.058	96.463	65.5962
																			36.0741	86.9884	117.687
																			143.22	203.935	139.732
																			680.866	149.06	1122.79
																			336.925	8.6828	99.2818
																			211.113	172.231	387.348
																			68.4098	452.328	248.875
																			281.707	327.658	113.387
																			300.224	813.001	946.26
																			820.556	133.97	139.051
																			105.976	164.495	62.7544
																			75.6638	144.79	769.971
																			776.702	226.928	1277.16
																			72.8899	421.705	48.6518
																			114.559	526.523	201.213
																			178.101	362.102	135.042
																			90.9192	71.092	114.893
																			568.449	36.5255	275.839
																			278.492	528.694	78.0879
																			486.4	352.029	90.7348
																			95.1142	306.935	24.1711
																			388.049	737.025	616.606
																			54.4127	101.925	1525.48
																			71.7755	95.1689	8398.11
																			680.697	215.341	30.6187
																			359.986	1838.47	1464.03
																			1769.22	531.644	2209.24
																			929.753	885.354	12432.8
																			203.997	1864.73	1181.84
																			90.1618	982.444	1373.52
																			51.5352	400.464	1657.27
																			424.879	341.024	1511.84
																			321.542	458.995	9270.22
																			111.739	171.538	1946.93
																			140.243	195.375	1775.44
																			1303.69	250.422	274.785
																			829.555	2054.69	39.934
																			60.205	376.326	360.568
																			383.169	10.3041	291.38
																			840.109	55.4532	445.408
																			220.446	179.083	823.277
																			869.893	753.456	109.045
																			43.0563	254.292	709.883
																			211.459	623.928	134.818
																			127.265	90.4367	332.345
																			469.589	38.1646	63.2847
																			100.654	28.6575	238.211
																			958.944	5.6579	99.2965
																			100.803	112.856	33.8854
																			288.13	132.867	630.17
																			763.452	509.61	143.766
																			766.48	303.862	97.214
																			1044.57	27.8214	66.3109
																			889.296	104.54	24.5363
																			337.354	558.578	414.96
																			222.706	173.691	249.007
																			784.832	19.8912	317.692
																			25.7689	87.6874	169.565
																			621.894	120.738	143.196
																			804.987	238.315	36.3377
																			196.602	182.633	62.3197
																			771.965	298.538	934.68
																			372.911	122.813	143.118
																			146.389	863.111	26.471
																			85.0928	164.789	79.6881
																			79.5679	14.6007	214.654
																			710.011	331.899	81.7649
																			932.17	4543.96	75.0245
																			232.616	137.155	149.788
																			373.661	526.736	779.556
																			418.236	77.5598	59.5204
																			323.932	119.041	84.7312
																			399.825	100.04	1623.16
																			731.834	514.123	2464.57
																			1253.12	434.32	76.634
																			309.994	416.735	111.705
																			342.362	238.375	76.0806
																			80.3059	111.125	105.571
																			287.273	121.25	162.976
																			83.1985	345.271	520.932
																			137.769	74.5285	529.664
																			537.101	1101.75	389.101
																			163.982	150.196	46.3061
																			251.538	581.954	832.624
																			36.0237	387.264	192.726
																			60.4556	1381.1	494.833
																			273.528	1325.64	56.9876
																			174.924	288.883	602.891
																			149.701	504.768	1390.75
																			252.309	83.0909	2137.01
																			1473.12	1697.01	79.0576
																			105.088	996.447	594.24
																			66.9516	543.293	183.955
																			447.242	632.267	49.9799
																			180.221	227.299	378.127
																			97.4617	71.4644	297.58
																			2113.36	478.479	81.2188
																			1559.75	268.971	13.5108
																			277.862	203.154	61.929
																			64.9891	613.787	113.526
																			1003.52	3679.13	98.8307
																			1984.32	362.043	23.9333
																			760.677	197.948	81.2829
																			358.47	195.248	1107.86
																			1239.45	169.432	7.2222
																			2970.15	107.628	74.388
																			775.781	74.4198	846.283
																			1777.93	18.2981	46.6366
																			142.144	20.9477	75.3789
																			1369.16	311.198	211.512
																			436.768	71.3764	334.844
																			720.473	70.3566	1853.95
																			2378.91	654.489	93.9466
																			980.709	977.78	198.164
																			1494.62	350.52	89.4235
																			831.49	1527.61	179.347
																			3279.6	321.715	351.592
																			6124.98	1000.2	64.7728
																			577.1	2124.23	52.2512
																			824.21	958.533	73.7178
																			939.678	565.769	2924.56
																			5917.85	2544.42	51.4654
																			3452.1	1278.51	682.093
																			2689.96	2893.64	117.825
																			195.518	1193.59	38.8363
																			833.024	188.745	41.6257
																			5055.52	5434.94	117.772
																			2238.53	299.431	25.8
																			7408.06	1899.45	1594.17
																			1082.08	864.249	231.336
																			2909.27	2164.23	1232.39
																			3840.52	1537.16	397.758
																			4974.51	2267.52	1472.33
																			5485.37	1137.3	1483.78
																			458.844	1755.85	298.961
																			2265.54	475.468	750.067
																			4044.9	427.959	1365.06
																			4169.68	12.3519	3466.27
																			2567.04	3880.24	1855.99
																			1802.45	3349.46	1713.08
																			2968.5	2426.77	2295.24
																			538.857	1269.03	582.669
																			2208.84	2286.4	381.457
																			1782.93	1969.93	626.444
																			1329.36	929.387	4352.02
																			1778.25	2661.52	2899.45
																			3133.47	1145.13	1140.13
																			528.984	108.527	552.903
																			2731.65	292.614	144.648
																			1848.52	152.093	300.649
																			1596.16	1015.36	323.664
																			861.422	4806.32	2822.11
																			2300.26	572.174	103.124
																			1628.62	3263.63	1596.23
																			1479.34	379.539	1377.69
																			530.579	1697.06	155.09
																			1726.41	787.173	109.327
																			889.741	1153.54	1317.43
																			771.177	41.0299	369.601
																			1961.38	1504.83	733.291
																			1955.78	1385.19	552.667
																			2438.16		448.636
																			672.786		2296.77
																			2409.13		338.039
																			1469.54		183.507
																			2049.84		143.505
																			3113.54		168.249
																			668.582		503.063
																			1384.1		447.455
																			1112.56		508.098
																			1429.12		2988.41
																			520.37		1157.27
																			6507.91		1667.7
																			1790.72		1511.23
																			1379.91		1992.77
																			729.682		2597.13
																			259.824		30.8026
																			3286.18		1663.25
																					203.023
																					156.537
																					2098.28
																					1922.42
																					276.296
																					121.701
																					305.454
																					84.4517
																					275.248
																					45.5903
																					96.75
																					182.132
																					20.4161
																					24.1176
																					460.359
																					1636.75
																					1968.85
																					804.091
																					610.21
																					2096.06
																					1188.08
																					17.6048
																					257.791
																					45.8916
																					1116.96
																					111.976
																					2070.35
																					1132.12
																					137.006
																					1261.79
																					2311.04
																					517.664
																					1885.41
																					1036.03
																					1390.46
																					129.276
																					1742.83
																					52.974
																					4243.15
																					278.978
																					14.093
																					636.647
																					206.141
																					2993.86
																					6390.73
																					2492.49
																					1175.08
																					365.578
																					238.274
																					98.65
																					222.734
																					2395.27
																					2019.93
																					350.205
																					5050.19
																					3027.49
																					2104.93
																					123.416
																					548.096
																					178.604
																					119.49
																					949.504
																					200.065
																					1620.63
																					931.995
																					1305.62
																					2751.61
																					116.144
																					1544.91
																					140.361
																					3500.11
																					186.139
																					83.5508
																					652.339
																					144.699
																					3409.87
																					38.6564
																					376.866
																					45.8137
																					84.8422
																					144.194
																					426.089
																					154.734
																					69.9157
																					2313.6
																					883.738
																					91.4552
																					274.768
																					4934.33
																					195.056
																					127.407
																					2039.58
																					1859.86
																					37.0934
																					61.6348
																					882.611
																					148.887
																					422.923
																					1232.66
																					2302.27
																					78.2716
																					255.605
																					359.782
																					114.176
																					28.9716
																					2268.62
																					473.142
																					2875.56
																					478.238
																					432.043
																					657.681
																					763.773
																					2251
																					482.396
																					1643.72
																					87.5969
																					2229.03
																					303.31
																					1005.49
																					616.089
																					411.62
																					2619.75
																					121.457
																					3032.95
																					925.059
																					1825.01
																					1798.48
																					1735.06
																					285.182
																					946.633
																					727.9
																					1824.76
																					797.985
																					160.296
																					2405.58
																					1630.41
																					793.586
																					1794.62
																					282.137
																					128.108
																					1454.45
																					387.344
																					82.8878
																					113.611
																					24.8014
																					64.7582
																					104.583
																					1879.06
																					84.2284
																					107.93
																					335.544
																					1648.46
																					1032.8
																					1385.92
																					1618.47
																					58.34
																					384.956
																					831.41
																					659.491
																					1660.67
																					276.093
																					1093.35
																					68.0162
																					1338.11
																					953.552
																					1288.11
																					1104.2
																					1484.3
																					498
																					2362.36
																					1345.54
																					67.5614
																					2345.88
																					165.117
																					137.063
																					1089.04
																					631.212
																					136.743
																					287.826
																					158.151
																					771.581
																					176.402
																					528.788
																					2053.69
																					701.233
																					170.865
																					828.178
																					905.772
																					356.474
																					890.17
																					2839.09
																					231.763
																					998.471
																					6875.97
																					691.401
																					1053.4
																					303.858
																					251.13
																					231.536
																					460.987
																					1373.6
																					62.4253
																					665.884
																					322.382
																					299.484
																					227.782
																					163.762
																					183.545
																					374.609
																					421.583
																					197.412
																					73.1061
																					2810.87
																					191.244
																					198.197
																					106.845
																					183.921
																					187.959
																					326.89
																					141.563
																					87.0797
																					65.9067
																					356.899
																					179.079
																					172.951
																					360.786
																					336.38
																					432.225
																					263.529
																					1187.26
																					406.485
																					219.913
																					423.709
																					325.507
																					793.373
																					157.084
																					394.946
																					184.209
																					331.694
																					53.0253
																					1619.85
																					160.732
																					1419.95
																					881.862
																					408.761
																					921.189
																					167.643
																					904.927
																					385.18
																					679.086
																					53.4286
																					360.237
																					947.293
																					1808.13
																					568.971
																					1033.28
																					521.835
																					143.848
																					562.279
																					687.542
																					1728.51
																					862.485
																					995.107
																					259.461
																					792.357
																					34.6906
																					36.2044
																					23.6195
																					84.593
																					84.6838
																					353.281
																					101.675
																					199.042
																					538.802
																					536.407
																					355.667
																					840.803
																					495.338
																					682.928
																					116.19
																					464.753
																					1308.11
																					265.188
																					186.869
																					1871.64
																					1150.01
																					102.764
																					365.589
																					1493.14
																					627.613
																					261.23
																					963.802
																					145.74
																					469.987
																					879.996
																					564.71
																					1452.89
																					668.135
																					142.565
																					298.486
																					440.752
																					149.092
																					1002.46
																					196.973
																					1875.24
																					353.472
																					568.861
																					1035.21
																					3165.83
																					17.9439
																					598.49
																					995.455
																					196.534
																					499.884
																					218.678
																					306.27
																					54.2253
																					2452.57
																					830.632
																					335.872
																					83.6651
																					507.867
																					30.8525
																					145.5
																					718.008
																					148.031
																					32.3391
																					12.5215
																					98.4155
																					243.786
																					127.205
																					1665.36
																					3.5288
																					2851.06
																					67.9086
																					2189.64
																					37.8275
																					98.3224
																					9.2195
																					4.8845
																					2397.4
																					118.128
																					1867.93
																					67.9274
																					909.286
																					2642.99
																					1522.52
																					1.4049
																					194.25
																					1494
																					35.2092
																					94.069
																					39.6992
																					746.998
																					117.365
																					33.5788
																					61.5465
																					1510.5
																					1571
																					32.2078
																					1406.92
																					1043.94
																					78.0918
																					12.8413
																					180.76
																					557.628
																					14.6859
																					202.417
																					302.778
																					512.569
																					7871.35
																					139.43
																					635.118
																					507.544
																					793.644
																					557.579
																					4286.42
																					860.892
																					109.742
																					350.536
																					280.632
																					1042.63
																					121.443
																					545.742
																					809.617
																					1131.67
																					1835.29
																					655.444
																					159.822
																					7.1897
																					188.608
																					545.769
																					741.786
																					67.6105
																					45.4921
																					419.889
																					0.9171
																					197.282
																					311.283
																					271.231
																					447.078
																					1243.65
																					130.995
																					15.8244
																					1555.26
																					399.255
																					75.2273
																					766.457
																					145.905
																					696.105
																					644.129
																					348.043
																					1147.37
																					1035.17
																					874.006
																					339.567
																					4127.58
																					1128.04
																					245.733
																					50.1179
																					155.326
																					614.41
																					628.256
																					1154.27
																					182.345
																					712.747
																					1203.67
																					965.739
																					1355.41
																					370.958
																					113.804
																					317.287
																					451.426
																					129.234
																					692.401
																					1235.61
																					311.828
																					674.845
																					187.6
																					434.7
																					339.874
																					253.594
																					2.6543
																					77.1957
																					23.9752
																					610.433
																					915.054
																					34.6493
																					481.263
																					149.956
																					949.686
																					681.698
																					1611.21
																					72.3816
																					576.085
																					24.898
																					825.248
																					13.3814
																					389.184
																					79.0585
																					106.008
																					86.1829
																					45.0553
																					184.386
																					246.581
																					126.563
																					799.912
																					36.9265
																					132.435
																					110.404
																					684.037
																					386.021
																					50.823
																					1375.04
																					1293.42
																					910.13
																					711.451
																					32.3278
																					88.7683
																					366.214
																					35.0923
																					644.744
																					1187.62
																					1246.61
																					2.2609
																					521.641
																					58.4265
																					53.3221
																					1070.75
																					441.093
																					64.2284
																					322.511
																					155.183
																					340.932
																					573.438
																					371.97
																					98.8406
																					345.037
																					88.9795
																					64.2278
																					844.986
																					81.8789
																					661.431
																					943.175
																					106.115
																					54.081
																					182.913
																					50.2115
																					184.786
																					655.688
																					483.943
																					86.599
																					441.019
																					681.818
																					111.538
																					49.8779
																					223.616
																					176.351
																					70.3074
																					133.334
																					752.16
																					296.291
																					14.5455
																					540.149
																					118.885
																					671.697
																					837.995
																					307.696
																					213.765
																					1724.31
																					824.202
																					214.064
																					962.293
																					124.612
																					769.089
																					114.118
																					656.746
																					128.073
																					35.2871
																	AVERAGE	797.391	1076.41	1012.66	890.058

## Sheet: Fig.6
Figure 6b						Figure 6d						Figure 6d						Figure 6d
USVs	WT male	KI male	WT female	KI female		% sniffing new object	WT male	KI male	WT female	KI female		Time (s) sniffing old object	WT male	KI male	WT female	KI female		%DI	WT male	KI male	WT female	KI female
	148	142	168	10			75.4647	56.841	67.7971	68.3282			7.92	20.63	10.54	17.6			50.9294	13.682	35.5943	36.6565
	122	172	140	250			82.193	45.1201	67.4419	23.5955			14.08	32.67	11.76	42.16			64.386	-9.75978	34.8837	-52.809
	140	34	148	29			63.222	33.032	56.7627	46.301			21.14	56.3	9.75	25.26			26.444	-33.936	13.5255	-7.39796
	37	116	105	69			74.4177	42.094	60.7143	67.1193			13.84	10.84	9.02	15.98			48.8355	-15.812	21.4286	34.2387
	151	55	85	229			75.2246	61.6557	79.4501	38.2928			14.34	25.15	8.67	18			50.4492	23.3115	58.9002	-23.4145
	94	58	16	10			67.2914	46.9448	72.7884	44.9432			24.26	28.74	8.09	10.67			34.5827	-6.11039	45.5769	-10.1135
	96	4	289	2			73.8484	59.4287	81.304	35.2654			12.32	21.73	6.28	11.95			47.6969	18.8574	62.6079	-29.4691
	164	3	306	40			73.098	54.9772	56.9349	45.6624			15.7	32.52	16.27	8.08			46.196	9.95431	13.8698	-8.67518
	178	50	89				84.2728	45.3913	54.5838	36.0511			7.84	25.89	7.53	26.04			68.5456	-9.21746	9.16767	-27.8978
	200	49	288				42.5277	66.3346		47.1686			33.15	18.25		16.42			-14.9445	32.6692		-5.66281
	189	146				AVERAGE	71.156	51.1819	66.4197	45.2728		AVERAGE	16.459	27.272	9.76778	19.216		AVERAGE	42.3121	2.36388	32.8394	-9.45447
	171
	226
AVERAGE	147.385	75.3636	163.4	79.875
Figure 6f						Figure 6f
%DI	WT male	KI male	WT female	KI female		% sniffing stimulus	WT male	KI male	WT female	KI female
	80.8811	-86.8352	88.9146	21.1199			90.4405	6.5824	94.4573	60.56
	31.9937	-80.7323	75.4969	-70.6525			65.9969	9.63385	87.7484	14.6737
	60.7548	-79.0612	78.6135	73.7742			80.3774	10.4694	89.3068	86.8871
	32.1508	57.7562	32.23	72.8256			66.0754	78.8781	66.115	86.4128
	54.5547	68.8019	-73.7652	37.0509			77.2774	84.4009	13.1174	68.5255
	74.8221	-44.3517	51.3514	84.1676			87.411	27.8242	75.6757	92.0838
	91.5687	58.7049	87.1759	-10.4047			95.7844	79.3525	93.588	44.7976
			-31.3638	3.43319					34.3181	51.7166
AVERAGE	60.9608	-15.1025	38.5817	26.4143		AVERAGE	80.4804	42.4488	69.2908	63.2071

## Sheet: Supp Fig.1
Supp. Fig1a				Supp. Fig1b
Weight (g)				Litter size
At 7d	WT	KI		Nb of pups	WT	KI
	5.2	5.4			5	3
	4.6	4.3			7	8
	4.5	5			12	14
	4.7	4.4			8	6
	4.6	4.7			7	7
AVERAGE	4.72	4.76			6	8
				AVERAGE	7.5	7.66667
At 7w	WT	KI
	23	23
	22	21.9
	22.7	21.6
	23.2	22.1
	22.725	22.15
AVERAGE	22.725	22.15
At 6m	WT	KI
	35	36
	36	36.6
	34.9	35.2
	35.6	35
	35.375	35.7
AVERAGE	35.375	35.7

## Sheet: Supp Fig.2
Supp Figure 2
	WT DENSITY	KI DENSITY	WT LENGTH	KI LENGTH	WT WIDTH	KI WIDTH
Neuron 1	8.5528	9.48187	0.688027	0.775987	0.385764	0.371049
Neuron 2	8.35508	11.6075	0.971906	0.702176	0.414928	0.362254
Neuron 3	9.20503	9.97016	0.76525	0.858692	0.396286	0.385647
Neuron 4	8.03387	10.6506	0.778921	0.806072	0.354893	0.416365
Neuron 5	7.92202	10.2436	0.857674	0.808592	0.431212	0.391406
Neuron 6	9.38243	10.323	0.774457	0.775255	0.349886	0.342195
Neuron 7	8.96226	9.83718	0.733296	0.91325	0.355226	0.383122
Neuron 8	9.40016	9.71107	0.787403	0.928145	0.345527	0.411677
Neuron 9	8.25182	9.20673	0.900938	0.955621	0.385065	0.427805
Neuron 10	10.7514	10.6888	0.704561	0.818811	0.356879	0.344719
Neuron 11	9.95764	10.5882	0.828247	0.820292	0.398232	0.415249
Neuron 12	9.28333	10.3404	0.820775	0.922223	0.427077	0.443402
Neuron 13	8.93406	10.5592	0.969016	0.888023	0.421185	0.415702
Neuron 14	7.19222	10.9729	1.04465	0.819319	0.357155	0.420361
Neuron 15	9.64192	10.0602	0.839866	0.771177	0.433735	0.440516
Neuron 16	8.42101	9.65641	0.85398	0.839453	0.362218	0.393296
Neuron 17	9.14718	10.3224	0.902719	0.880054	0.384753	0.405579
Neuron 18	6.97215	10.3373	0.862264	0.88745	0.4343	0.383985
Neuron 19	10.0891	9.47903	0.815048	0.730423	0.381659	0.391617
Neuron 20	10.3353	10.3926	0.739532	0.880159	0.387254	0.370382
Neuron 21	8.24614	9.42798	0.776394	0.752703	0.355737	0.411023
Neuron 22	7.89718	8.17261	0.916494	0.864379	0.409967	0.428586
Neuron 23	9.95586	9.74075	0.945374	0.849485	0.30538	0.389805
Neuron 24	8.43672	7.48761	0.893474	0.793068	0.339435	0.43133
Neuron 25	7.80742	9.46871	0.814429	0.882987	0.302121	0.323299
Neuron 26	9.10767	10.3382	0.927713	0.805427	0.308681	0.287436
Neuron 27	10.2634	10.3754	0.739513	0.859391	0.34871	0.347666
Neuron 28	10.8508	8.56987	0.974775	0.737682	0.358228	0.338054
Neuron 29	8.12228	10.6468	0.722419	0.789187	0.291341	0.361156
Neuron 30	10.4131	10.128	0.966019	0.938068	0.327351	0.338025
AVERAGE	8.99638	9.9595	0.843838	0.835118	0.370339	0.385757

## Sheet: Supp Fig.3
Supp Figure 3
Homer1b/c	WT	KI		CaMKII	WT	KI		GAD65/67	WT	KI		Synapsin	WT	KI
Experiment 1	1	1.01946		Experiment 1	1	0.962222		Experiment 1	1	1.01754		Experiment 1	1	1.17544
Experiment 2	1	0.886554		Experiment 2	1	1.10805		Experiment 2	1	1.37112		Experiment 2	1	0.899
Experiment 3	1	1.09419		Experiment 3	1	0.725676		Experiment 3	1	0.702117		Experiment 3	1	0.881128
AVERAGE	1	1.00007		AVERAGE	1	0.931982		AVERAGE	1	1.03026		AVERAGE	1	0.985188
Arc	WT	KI		GluN1	WT	KI		Gephyrin	WT	KI		vGLUT1	WT	KI
Experiment 1	1	0.783913		Experiment 1	1	0.779652		Experiment 1	1	0.927817		Experiment 1	1	0.895697
Experiment 2	1	0.967281		Experiment 2	1	1.06198		Experiment 2	1	0.778389		Experiment 2	1	1.38706
Experiment 3	1	0.931257		Experiment 3	1	1.29043		Experiment 3	1	1.12176		Experiment 3	1	1.03832
AVERAGE	1	0.89415		AVERAGE	1	1.04402		AVERAGE	1	0.942654		AVERAGE	1	1.10703

## Sheet: Supp Fig.4
Supp Figure 4b						Supp Figure 4c						Supp Figure 4f
GluA1	WT NT	WT cLTP	KI NT	KI cLTP		GluA2	WT NT	WT cLTP	KI NT	KI cLTP		GluA2	WT NT	WT cLTP	KI NT	KI cLTP
Experiment 1	1	1.88171	1	0.346193		Experiment 1	1	1.19687	1	1.14029		Experiment 1	1	1.27526	1	0.868872
Experiment 2	1	1.51751	1	0.693779		Experiment 2	1	1.2178	1	0.6035		Experiment 2	1	2.6581	1	0.767293
Experiment 3	1	1.38174	1	0.473988		Experiment 3	1	1.19284	1	0.953609		Experiment 3	1	2.72653	1	1.0086
Experiment 4	1	1.53267	1	0.44548		AVERAGE	1	1.2025	1	0.899132		Experiment 4	1	1.31818	1	0.931444
AVERAGE	1	1.57841	1	0.48986								Experiment 5	1	1.7862	1	0.724768
												AVERAGE	1	1.95286	1	0.860195

[truncated: 3 more sheets: Supp Fig.5, Supp Fig.6, Uncropped gels]
